# Supplementary material for: Differential regulation of Type 1 and Type 2 mouse eosinophil activation by apoptotic cells
Source: Front Immunol. 2022 Oct 31;13:1041660. doi: 10.3389/fimmu.2022.1041660 (PMC9662748; doi:10.3389/fimmu.2022.1041660)
Supplement: Supplementary file 1 [file Table_1.xlsx]

## Sheet: Sheet1
Differentialy expressed transcripts following incubation of eosinophils by apoptotic cells
	Un.stim (1)	Un.stim (2)	Un.stim (3)	Un.stim (4)	Un.stim (5)	Un.stim (6)	AC (1)	AC (2)	AC (3)	AC (4)	AC (5)	AC (6)
Selenbp1	39.86	41.85	54.76	49.46	55.13	32.24	1546.02	1526.66	584.39	114.66	130.45	106.02
D230025D16Rik	184.99	169.81	169.13	205.25	214.02	224.98	361.69	317.63	251.99	413.91	416.68	338.45
Lyve1	30.66	20.01	34.66	14.22	1.08	18.92	196.26	187.62	327.04	255.34	215.85	141.91
Cbx7	33.73	58.22	40.9	75.42	78.91	56.07	93.99	138.58	53.61	108.15	112.62	117.44
Gm4631	20.44	28.5	17.33	29.06	20.54	26.63	81.21	101.21	75.06	38.22	69.45	59.54
Igbp1	309.68	335.38	297.37	359.19	399.94	267.74	621.87	632.93	327.04	545.65	488.01	552.13
Plin3	36.79	42.45	79.02	55.64	49.72	60.28	121.07	165.04	155.48	100.84	126.69	82.37
Cep128	13.29	6.06	13.17	23.49	19.46	14.72	33.09	31.14	75.06	69.12	28.15	69.32
Bnip3l	465.03	345.09	476.9	559.5	513.44	461.18	1890.42	1880.11	1747.81	852.23	957.25	815.55
Tmem8	47.01	53.98	43.67	59.35	65.94	41.35	115.05	122.23	58.98	121.98	98.54	79.92
Lpxn	70.52	140.1	86.65	66.15	57.29	71.49	224.08	273.26	284.15	390.33	427.01	378.42
Bscl2	327.05	363.89	315.39	317.77	309.14	264.23	548.93	608.8	648.73	579.81	579.04	482.81
Jade2	116.51	127.97	108.13	119.94	129.71	96.02	194.76	187.62	241.26	243.14	320.96	274.84
Apobec3	300.48	271.1	415.9	401.23	380.48	435.25	609.09	502.92	713.06	1088.86	1129.93	1260.03
Mmp8	20.44	21.23	48.52	27.82	33.51	25.23	279.73	294.28	402.1	548.09	533.99	485.25
Fcrls	10.22	26.69	30.5	63.06	46.48	14.02	69.18	63.84	75.06	191.91	196.14	147.62
Scd2	58.26	35.78	40.9	11.13	2.16	5.61	149.64	162.71	144.76	113.85	119.19	89.71
Rhob	261.64	511.26	355.59	252.24	328.6	346.94	785.8	850.91	445	427.74	681.33	420.83
Tmem158	110.38	171.03	101.2	176.81	127.55	133.17	215.06	244.45	241.26	397.65	294.68	319.7
Ndrg1	19.42	25.47	45.06	8.66	2.16	7.01	860.24	779.29	450.36	34.97	13.14	30.18
Dus2	27.6	32.14	39.51	30.91	24.86	23.83	70.68	63.06	75.06	45.54	75.08	48.93
Pop5	54.17	62.47	92.19	113.14	114.58	60.98	147.38	170.49	171.56	148.81	239.31	243.03
Cbr2	79.72	117.66	110.21	39.57	46.48	33.64	284.24	261.58	423.55	341.54	345.36	256.9
Ift57	72.57	58.22	83.87	116.23	138.36	96.72	156.41	132.35	150.12	197.61	186.76	185.13
Hdac9	23.51	15.77	22.18	5.56	3.24	23.13	39.1	45.93	69.7	30.09	40.35	22.84
Mmp27	41.9	46.09	35.35	40.8	37.83	54.67	76.7	88.75	112.59	163.45	154.85	147.62
Orm3	5.11	1.21	1.39	0	4.32	4.21	19.55	19.46	53.61	31.71	14.08	13.86
Mgst2	23.51	16.37	18.72	31.53	30.27	17.52	42.11	50.6	10.72	53.67	83.52	57.9
Lrp1	63.37	53.98	84.57	26.58	21.62	44.16	112.04	105.88	193.01	121.17	93.85	101.13
Snx24	14.31	4.85	13.17	8.04	2.16	9.11	67.68	63.84	80.42	59.36	35.66	34.25
Pmm1	103.23	114.02	100.51	106.95	102.69	68.69	276.72	258.47	235.9	158.57	151.09	186.76
Hadh	31.68	24.87	24.26	25.97	9.73	10.51	152.65	129.23	80.42	101.65	88.22	89.71
Smim24	26.57	57.01	38.12	71.1	57.29	43.45	100.01	91.09	58.98	89.45	91.03	132.94
Klhl2	50.08	45.49	52.68	46.99	68.1	53.97	137.61	133.13	91.14	104.9	118.25	105.21
Snx9	59.28	65.5	69.32	42.04	30.27	37.85	101.51	114.44	107.23	95.14	67.57	61.98
C1qa	392.46	434.85	547.6	129.21	83.23	124.06	1128.69	1010.51	863.18	615.59	708.55	431.43
Sos2	67.45	86.73	101.9	97.06	100.53	112.84	219.57	191.51	225.18	196.79	245.88	208.78
Sgk1	548.84	479.73	378.47	538.48	475.61	413.52	1431.73	1455.04	1034.75	1648.34	1459.33	1304.88
Sdc4	66.43	73.38	76.94	50.08	69.18	63.78	197.01	194.63	117.95	613.15	694.47	512.17
Tlr13	168.64	186.8	166.36	148.38	115.66	182.23	285.74	276.37	214.46	396.02	407.3	449.37
Klf10	88.92	140.7	140.71	113.14	68.1	72.19	178.97	251.46	144.76	158.57	177.37	158.22
Map1lc3b	1563.73	1712.09	1401.58	1573.41	1870	1447.33	2996.55	2953.67	2171.36	3030.77	3044.42	3135.8
Zbtb16	9.2	3.03	5.55	13.6	4.32	14.02	42.11	21.8	48.25	75.63	43.17	101.13
Hs1bp3	49.06	33.36	43.67	72.33	70.26	58.87	78.96	93.42	32.17	154.51	98.54	136.2
Sult1a1	2.04	1.21	2.77	0	0	0.7	24.06	55.27	75.06	42.29	44.11	39.15
Nfkbia	1698.63	1080.75	1670.53	982.37	864.74	1025.39	3003.32	2708.44	2862.98	3506.49	3558.71	3477.52
Klf9	140.02	58.83	130.31	111.9	130.79	105.13	1391.87	753.6	1495.83	2161.47	2283.32	2292.52
Hba-a1	89.94	78.84	83.18	28.44	32.43	40.65	133.85	267.81	348.49	727.81	959.12	721.76
Hal	1.02	1.82	2.08	0	1.08	2.8	16.54	20.24	21.45	30.09	37.54	26.1
Pfkl	258.58	382.08	265.48	63.68	60.53	70.79	648.94	861.81	713.06	112.22	106.99	114.99
Slc9a3r2	2.04	4.25	13.17	2.47	1.08	9.81	19.55	48.27	26.81	34.97	31.91	17.13
Sec24d	114.47	123.12	146.95	82.84	71.34	77.1	230.85	168.16	251.99	187.85	205.53	220.2
Nmb	23.51	33.96	31.89	51.31	50.8	32.94	85.72	91.09	75.06	224.44	332.22	247.11
Prtn3	5.11	5.46	11.09	0.62	2.16	1.4	54.14	83.3	80.42	10.57	11.26	16.31
Il6st	12.26	27.9	24.26	10.51	5.4	8.41	57.9	59.95	134.03	139.06	141.71	92.16
Pltp	816.61	887.28	930.23	594.12	336.17	567.72	1609.94	2217.98	1892.57	1659.73	1220.96	1177.66
Cxcl13	1549.42	1109.25	1949.18	1086.24	733.95	1029.6	5926.17	6533.27	10996.2	4631.13	4143.38	3640.63
Rnpep	145.13	117.66	154.58	156.41	162.14	142.98	204.53	200.86	294.88	278.11	231.8	234.06
Ccl24	122.65	194.07	133.78	46.37	28.1	25.93	226.34	285.71	327.04	99.21	115.43	75.85
Itga6	58.26	47.91	85.95	39.57	43.24	40.65	157.16	142.47	235.9	184.59	178.31	163.11
Gbe1	436.41	329.32	469.27	268.31	234.56	266.34	1118.91	1053.33	1227.76	453.76	424.19	407.78
Dag1	45.99	29.11	42.98	43.28	28.1	48.36	141.37	107.43	42.89	188.66	176.43	165.56
Gprc5b	60.3	49.73	49.21	12.98	18.38	17.52	112.79	128.45	214.46	124.42	132.33	101.13
Mrpl42	91.98	100.07	83.18	74.19	69.18	56.07	169.94	124.56	198.37	107.34	129.51	131.3
Tmem176a	47.01	40.63	51.29	22.26	11.89	18.92	128.58	121.45	58.98	56.92	42.23	48.12
Fcna	685.79	879.4	842.89	310.97	178.35	265.64	1327.96	1518.88	1313.54	855.48	808.03	511.35
Pfkfb3	114.47	172.24	140.71	90.88	104.85	101.63	396.28	508.37	262.71	239.89	278.73	211.23
Siglece	36.79	15.16	26.34	145.9	103.77	66.58	78.96	51.38	26.81	184.59	175.5	177.79
Rhobtb1	86.87	57.62	67.93	110.66	108.09	106.53	179.72	137.8	182.29	308.2	329.41	338.45
Cryl1	54.17	49.73	76.25	80.99	60.53	56.77	174.45	158.82	187.65	155.32	114.49	142.72
Ap2a2	48.04	98.86	57.53	38.95	56.21	38.55	118.81	152.59	139.4	140.68	152.97	116.62
Plin2	1367.49	1442.82	1610.91	683.77	745.84	788.49	2040.81	2470.22	2745.03	2485.12	2092.81	1875.77
Cd33	73.59	72.78	94.27	84.08	63.77	87.61	339.13	386.14	369.94	1078.29	1284.78	1229.85
Tmem109	19.42	21.23	17.33	19.78	19.46	7.01	66.92	65.39	75.06	65.87	32.85	39.15
Plcb1	2.04	3.03	4.16	3.09	4.32	2.8	18.8	1.56	42.89	22.77	27.22	4.89
Srgap3	4.09	13.95	4.85	28.44	15.13	9.81	77.45	84.86	48.25	50.42	68.51	67.69
Map3k8	20.44	12.74	15.25	10.51	9.73	12.62	34.59	40.48	32.17	43.1	42.23	28.54
Golim4	97.09	154.65	123.38	152.09	134.03	140.18	257.92	278.71	230.54	227.69	358.5	306.65
Pcyox1	27.6	49.12	60.31	124.27	99.44	110.74	184.23	226.55	117.95	287.06	209.28	252.82
Cd4	0	0.61	1.39	0	0	0.7	7.52	7.79	16.08	39.03	39.42	39.96
F7	304.57	324.47	431.15	37.71	35.67	46.96	559.46	678.86	686.26	256.16	238.37	185.13
Fosl2	247.33	411.8	247.46	280.06	262.66	217.27	563.22	589.33	434.27	420.42	423.25	438.77
Dab2ip	24.53	12.13	18.72	16.69	17.29	16.82	54.14	91.86	85.78	46.35	56.31	68.51
Enpp5	57.23	61.25	80.41	35.86	56.21	35.75	147.38	115.22	150.12	120.35	125.76	110.1
Tm6sf2	3.07	4.25	2.77	0.62	1.08	0	24.06	7.79	5.36	5.69	10.32	12.23
Nipal1	12.26	4.85	6.93	0.62	6.49	4.91	45.12	58.39	53.61	104.09	86.34	64.43
1110008P14Rik	195.21	220.76	193.39	220.71	220.51	119.15	260.93	346.44	396.74	578.18	526.49	425.72
Peak1	217.7	139.49	264.1	106.95	58.37	72.19	322.59	281.04	450.36	278.11	274.04	255.27
Eogt	6.13	14.56	6.24	6.8	5.4	7.71	19.55	31.14	69.7	13.82	21.58	61.98
Gata6	38.84	41.24	38.82	14.22	2.16	23.13	74.44	105.88	182.29	187.03	118.25	123.15
Gca	60.3	54.58	76.25	64.91	61.61	55.37	91.74	126.9	80.42	106.53	126.69	91.34
Tfap4	0	1.82	3.47	7.42	5.4	5.61	92.49	98.87	10.72	17.89	22.52	21.2
Tspan3	237.11	313.55	374.31	160.12	137.28	179.43	536.9	591.67	745.23	585.5	479.56	486.07
Klf2	744.05	1025.56	767.33	649.15	637.74	558.6	4027.48	6112.87	3114.97	1227.92	1359.85	1257.58
Scamp1	41.9	46.7	43.67	24.11	12.97	23.83	83.47	131.57	91.14	61.8	78.83	58.72
Man2a1	130.82	126.75	200.32	127.97	92.96	128.26	436.89	663.29	477.16	610.71	679.46	583.94
Thbd	4.09	6.06	8.32	4.95	3.24	8.41	81.96	95.76	117.95	206.55	199.9	164.74
Glb1	117.53	113.41	122	64.3	72.42	62.38	248.9	320.75	327.04	120.35	106.99	117.44
Pdcd2l	37.82	41.24	54.07	50.7	78.91	40.65	97	96.54	48.25	114.66	110.74	102.76
Fos	202.36	109.17	103.97	224.42	170.79	243.21	815.12	1075.12	686.26	2201.31	2059.96	2165.29
Mt1	581.54	815.11	849.13	340.65	549.11	508.84	9513.76	13437.9	8787.32	10232.4	13502.8	8531.5
St3gal5	202.36	167.99	232.21	68.01	74.58	88.31	445.91	491.24	579.03	522.88	533.06	464.05
Lgmn	103.23	135.85	86.65	63.68	51.88	71.49	186.49	278.71	289.52	227.69	190.51	138.64
Pdia5	20.44	18.8	48.52	25.35	12.97	2.8	54.14	44.38	112.59	82.95	83.52	93.79
Snx18	63.37	167.99	154.58	76.04	49.72	126.86	289.5	280.26	246.62	292.75	375.39	230.8
Wfdc17	1458.45	2506.58	2120.39	594.74	479.93	535.48	2855.18	3619.3	3383.04	1837.81	1937.96	1228.22
F13a1	29.64	44.88	60.31	6.18	9.73	19.62	277.47	361.23	412.83	282.99	259.96	247.11
Zfp36l2	533.51	850.28	532.35	711.59	834.47	754.15	1338.48	1644.99	911.44	1217.35	1348.59	1315.49
Atp1b1	6.13	3.64	4.85	4.95	5.4	14.02	28.57	38.15	58.98	65.87	107.92	78.29
Gm15056	48.04	84.91	77.63	24.11	45.4	56.07	84.22	165.82	85.78	465.15	448.59	354.77
Slc10a6	9.2	13.95	19.41	12.36	6.49	2.1	97	105.88	96.51	112.22	103.23	88.9
Pmp22	362.83	315.37	345.2	183	159.98	192.04	639.16	885.95	1426.13	748.95	676.64	588.83
Arhgap24	11.24	5.46	6.93	11.75	3.24	2.8	17.3	17.13	48.25	36.59	24.4	27.73
Gne	11.24	40.03	24.26	21.64	42.16	30.14	102.27	85.64	69.7	139.87	167.99	163.93
Ecm1	502.84	768.41	655.73	152.7	134.03	174.52	1127.94	1679.25	1195.59	790.42	646.61	617.37
Abhd12	129.8	174.06	174.68	127.36	135.12	126.16	240.63	245.23	391.38	257.78	247.76	179.42
Zfand4	4.09	5.46	11.78	22.87	17.29	11.21	45.12	45.15	37.53	54.48	57.25	69.32
St7	6.13	6.06	4.16	3.71	7.57	3.5	40.61	37.37	21.45	84.57	76.96	75.03
Mertk	91.98	68.53	72.78	35.86	14.05	42.75	181.22	132.35	332.41	293.56	220.54	244.67
Ascc1	36.79	67.32	47.14	63.68	59.45	63.78	149.64	147.14	64.34	149.63	160.48	145.17
Tg	1.02	6.06	7.62	4.33	1.08	4.91	60.91	57.61	48.25	25.21	24.4	15.5
C1qc	2760.54	2568.44	3783.29	1747.13	1210.63	1499.19	8139.18	9623.18	14052.2	9298.85	8680.92	6977.06
Ifi27	93.01	105.53	70.7	17.31	15.13	15.42	217.32	236.67	171.56	33.34	45.05	34.25
Lepr	0	0.61	1.39	0.62	0	0	6.02	34.25	10.72	19.52	20.65	12.23
Slc9a4	0	0.61	3.47	5.56	4.32	0	12.03	14.01	5.36	21.14	22.52	33.44
Crispld2	0	0.61	0	0	0	1.4	9.78	9.34	26.81	56.11	51.62	57.9
Serpinb6a	437.43	539.16	536.51	316.54	286.44	286.66	756.47	809.65	970.41	730.25	763.92	710.35
Ncor2	20.44	41.24	28.42	35.86	38.91	33.64	66.92	65.39	85.78	65.06	58.19	66.88
Ints6l	28.62	22.44	33.27	54.4	34.59	44.86	117.31	78.63	69.7	96.77	98.54	76.66
Dusp1	1072.12	1060.13	658.51	369.09	396.7	426.84	6275.83	7008.16	3007.74	2805.51	2994.68	3005.31
Elovl5	289.24	454.86	318.16	330.76	424.8	313.3	673.75	713.9	579.03	1026.25	1281.96	1185
Thy1	0	0	0	0	1.08	0	14.29	13.23	5.36	17.89	35.66	35.88
Hacd3	64.39	44.27	47.14	46.37	41.08	24.53	78.96	116	176.93	75.63	101.36	82.37
44805	327.05	601.02	415.21	#N/A	#N/A	#N/A	1290.36	1631.76	1056.19	#N/A	#N/A	#N/A
Selenop	112.42	85.51	115.76	135.39	96.2	110.74	692.55	665.63	922.16	634.29	616.58	500.75
Rbl2	284.13	288.68	363.91	415.45	471.28	359.55	683.53	560.53	772.04	704.22	729.2	715.24
Il1r2	214.63	268.67	219.73	39.57	45.4	93.22	739.93	823.67	348.49	126.04	106.05	110.92
Atp8a2	8.18	2.43	3.47	14.22	9.73	9.11	45.87	40.48	16.08	78.07	109.8	79.11
Lcn2	585.63	550.08	700.79	373.41	631.26	637.8	1640.77	1801.48	1930.1	7669.22	8590.82	5925.81
Scarb2	320.92	288.08	336.88	252.24	233.48	229.89	526.37	569.87	664.81	454.57	400.73	400.44
Tbc1d15	229.96	301.42	241.22	259.66	294.01	325.91	449.67	446.09	310.96	474.09	578.1	490.96
Nfia	16.35	12.13	17.33	12.98	7.57	13.32	41.36	61.5	96.51	62.62	56.31	40.78
Cd81	203.39	298.39	225.28	244.82	235.64	204.66	410.57	530.94	525.42	605.02	614.7	611.66
Ctsa	306.61	314.16	352.82	304.17	238.88	281.05	620.36	766.83	825.65	590.38	472.99	451.82
Tns1	23.51	33.36	32.58	18.55	23.78	19.62	313.57	358.89	520.05	648.11	570.59	507.27
Gm6377	27.6	23.05	37.43	9.89	22.7	32.94	51.89	57.61	91.14	89.45	112.62	58.72
Htra1	0	4.85	1.39	1.85	0	3.5	16.54	12.46	26.81	12.2	19.71	17.13
Tspyl3	8.18	5.46	6.93	29.68	19.46	19.62	47.37	43.6	21.45	51.23	58.19	66.88
Tnk2	91.98	90.97	87.34	171.87	144.84	144.38	235.36	223.43	193.01	258.6	249.64	217.75
Sh3bp5	172.73	108.56	132.39	150.23	124.31	138.07	197.01	230.44	209.09	350.49	291.87	349.87
Pld3	91.98	93.4	137.25	168.16	216.18	159.1	202.28	193.07	123.31	308.2	267.47	268.32
Mttp	9.2	10.92	12.48	11.13	16.21	16.82	23.31	31.14	37.53	48.79	37.54	41.59
Sphk1	2.04	1.21	6.24	1.24	0	3.5	51.13	70.84	58.98	122.79	116.37	114.99
Emp1	122.65	151.01	112.99	63.68	58.37	89.71	217.32	284.94	251.99	267.54	263.71	234.06
Hbb-bs	177.84	155.26	149.03	44.51	111.34	51.87	215.81	416.5	380.66	1054.71	1476.23	1046.35
Wipi1	266.75	121.3	255.08	315.92	273.47	268.44	550.43	478.01	525.42	470.03	465.48	504.01
Ackr3	2.04	5.46	3.47	0	0	0	24.81	31.92	21.45	6.51	9.38	12.23
Cyp1a1	2.04	0	0.69	1.24	2.16	0.7	9.02	4.67	16.08	7.32	5.63	7.34
Elmo2	90.96	94.61	84.57	178.67	131.87	152.09	188.74	199.3	112.59	269.98	247.76	220.2
Far2	0	2.43	4.85	9.89	6.49	2.8	20.3	21.8	16.08	25.21	51.62	34.25
App	418.02	407.55	596.81	372.8	236.72	381.28	717.37	764.5	879.27	896.95	640.98	635.32
Ctsl	962.76	746.58	1073.71	407.42	365.35	426.14	1315.92	1436.35	1812.15	2557.49	2605.21	2044.59
Stt3b	339.32	501.56	432.53	390.72	383.73	356.75	679.77	643.83	616.56	679.02	581.86	576.6
Mlph	2.04	0	0.69	0.62	0	0	4.51	9.34	32.17	2.44	9.38	14.68
Smyd3	13.29	3.03	13.86	25.35	16.21	9.81	60.91	52.94	42.89	44.73	36.6	44.04
Hdac5	387.35	445.16	412.43	262.75	249.69	174.52	786.55	889.06	616.56	361.87	380.08	384.94
Fabp7	305.59	293.54	335.49	114.37	90.8	110.04	434.63	472.56	611.2	401.72	326.59	327.85
Cpox	15.33	9.7	4.85	17.93	22.7	11.21	49.63	37.37	42.89	36.59	30.03	37.52
Tpp1	273.91	214.09	295.98	276.35	202.13	276.15	426.36	393.93	445	408.22	498.33	357.21
Hip1r	422.1	388.75	380.55	568.16	606.4	556.5	997.85	963.8	884.63	1079.11	1275.39	1355.45
St14	10.22	7.28	8.32	11.13	19.46	10.51	36.85	36.59	26.81	52.86	46.92	51.38
Zfyve21	21.46	30.32	22.87	48.22	55.13	21.03	75.2	87.19	21.45	91.89	87.28	88.08
Ctns	58.26	61.86	52.68	51.31	37.83	56.07	131.59	106.66	160.84	82.95	111.68	97.87
Sec61a2	11.24	12.74	10.4	6.8	9.73	3.5	28.57	26.47	58.98	14.64	24.4	24.47
Gdap2	110.38	98.25	90.11	97.68	138.36	88.31	140.62	182.95	241.26	301.69	287.17	275.66
Mt2	123.67	140.7	125.46	27.2	73.5	75.7	2470.18	3079.79	2578.83	2193.18	2824.82	1811.34
Klhl6	1070.08	1199.62	1058.46	1099.84	1235.49	1066.75	3705.64	3898.79	2305.4	5757.4	5209.49	5739.05
E2f1	28.62	23.05	18.02	34.62	18.38	20.33	111.29	67.73	91.14	68.31	48.8	59.54
Enpp1	2.04	3.03	4.16	0	3.24	0.7	14.29	14.79	48.25	20.33	26.28	25.28
Anxa2	892.24	815.72	1127.09	335.7	218.35	365.86	3061.22	3338.26	2997.02	726.18	803.34	592.91
Hps5	35.77	52.76	47.14	28.44	21.62	37.85	70.68	97.31	75.06	108.15	99.48	72.58
Fcgrt	36.79	42.45	46.44	10.51	10.81	19.62	90.23	112.11	123.31	82.95	73.2	57.09
Dnah2	43.95	63.07	40.2	18.55	31.35	28.74	94.75	104.32	58.98	95.14	102.29	85.63
Slc25a25	45.99	66.71	52.68	53.17	23.78	53.97	129.34	123.78	96.51	125.23	139.83	158.22
Gpr35	86.87	72.78	92.88	72.33	51.88	67.99	121.82	156.48	203.73	296	303.13	213.67
Gnptab	30.66	51.55	49.21	54.4	37.83	47.66	84.97	74.74	75.06	142.31	125.76	137.01
Lrg1	474.23	375.41	478.28	104.48	95.12	73.59	1041.46	1260.41	2273.23	534.27	495.52	405.33
Rrm2	1.02	5.46	6.24	4.95	0	3.5	27.07	25.69	32.17	8.95	25.34	13.05
Coq8a	0	0.61	2.08	6.8	1.08	2.8	12.78	15.57	16.08	23.58	20.65	17.13
Gpt2	1.02	4.85	0.69	1.24	0	0	43.61	59.95	10.72	34.97	57.25	33.44
Dexi	29.64	43.67	50.6	30.91	43.24	43.45	79.71	94.2	75.06	81.32	51.62	70.95
Galnt7	34.75	27.9	33.27	72.33	49.72	74.99	70.68	65.39	85.78	128.48	165.17	159.85
Cfh	22.48	9.1	24.26	1.85	0	0	140.62	128.45	123.31	63.43	88.22	66.88
Col5a1	1.02	18.8	5.55	0	7.57	2.8	41.36	31.14	10.72	24.4	16.89	21.2
Agtrap	302.52	243.2	265.48	164.45	165.38	164.01	381.99	445.31	568.31	377.32	349.11	347.43
Sgip1	19.42	16.98	20.1	66.15	29.18	18.92	149.64	131.57	176.93	222.81	212.1	207.15
Jmjd8	10.22	10.31	13.86	4.33	8.65	4.21	27.82	37.37	21.45	31.71	20.65	19.57
Folr2	566.21	602.84	806.15	250.38	134.03	166.11	1048.23	1086.8	1174.14	626.16	503.02	323.77
Arl5b	14.31	18.19	20.79	29.68	12.97	27.33	37.6	33.48	37.53	56.92	55.37	56.27
Fabp4	162.5	132.21	187.15	46.99	45.4	59.58	634.65	564.42	707.7	574.93	497.39	491.78
H2-DMb1	25.55	35.78	46.44	10.51	9.73	3.5	55.64	73.18	96.51	30.09	33.79	32.62
Raph1	22.48	21.23	33.97	44.51	22.7	25.23	75.95	79.41	91.14	62.62	88.22	70.14
Akr7a5	11.24	1.82	2.77	2.47	1.08	0.7	15.79	27.25	10.72	14.64	21.58	20.39
Sigmar1	16.35	14.56	20.79	29.06	36.75	21.73	59.4	52.16	32.17	50.42	60.06	48.93
Sema6b	2.04	3.64	7.62	1.85	1.08	1.4	15.79	37.37	21.45	17.08	22.52	10.6
Saa3	88232.9	74641.9	108044	33879.8	32772.5	36191.6	148683	182842	211158	116403	114633	81591.2
Mtmr7	22.48	41.85	48.52	11.13	7.57	17.52	84.22	100.43	80.42	39.85	44.11	35.88
Map3k6	30.66	20.62	36.74	59.97	60.53	37.85	184.98	231.22	246.62	226.07	271.22	215.31
Dusp3	60.3	47.91	62.38	19.17	29.18	24.53	139.86	168.94	160.84	126.86	118.25	97.05
Adamtsl4	68.48	156.47	119.22	53.79	132.95	110.74	474.48	470.22	407.47	784.73	919.71	828.6
Pdk2	4.09	4.85	4.85	28.44	18.38	12.62	23.31	24.91	37.53	57.74	38.48	71.77
Cd163	0	2.43	4.16	4.33	2.16	2.8	37.6	34.25	37.53	45.54	72.26	39.96
Hpse	75.63	103.1	105.36	14.84	28.1	28.74	277.47	367.46	310.96	123.61	91.97	68.51
Tcn2	325.01	269.88	325.79	426.58	445.34	311.19	630.89	667.18	568.31	839.21	859.65	787.01
Rcsd1	406.77	492.46	343.81	613.91	521	485.71	786.55	1013.62	552.22	965.26	932.85	914.24
Psap	1261.2	1617.48	1483.37	1632.14	1414.93	1467.65	2272.41	2675.74	2310.76	3183.65	2843.59	2725.58
Klhl24	120.6	168.6	184.38	282.53	236.72	290.17	411.32	411.83	310.96	636.73	617.52	580.67
Thra	10.22	2.43	6.24	27.2	19.46	16.12	54.89	48.27	26.81	56.92	65.69	51.38
Gpnmb	300.48	230.46	324.4	228.75	203.21	269.14	623.37	645.39	723.79	792.05	675.7	734.81
Ube2h	134.91	169.81	155.96	219.47	226.99	176.62	323.34	310.63	171.56	329.34	358.5	330.3
Pik3r1	171.7	86.12	169.13	229.98	154.57	195.55	300.78	166.6	321.68	391.96	428.88	438.77
Mbd1	541.68	795.09	473.43	606.49	768.54	838.26	1136.96	1128.84	782.76	1593.04	1707.09	1756.7
Nadk2	52.12	29.72	47.83	50.08	46.48	67.99	100.01	98.09	42.89	95.14	75.08	92.97
Ddit4	19.42	21.23	19.41	15.46	24.86	23.83	344.4	351.89	407.47	812.38	950.68	875.9
Tubb3	12.26	15.77	19.41	4.95	10.81	2.8	83.47	87.19	155.48	138.24	75.08	81.56
Bmyc	2.04	17.59	11.78	8.66	9.73	9.11	45.87	69.29	107.23	58.55	30.03	51.38
Gns	569.28	698.06	726.44	541.57	462.63	557.2	876.78	984.82	1426.13	1535.31	1303.55	1185
Cfap53	8.18	13.95	7.62	3.09	5.4	11.92	24.81	24.91	53.61	50.42	57.25	63.61
Slc6a12	1.02	0	0	1.24	3.24	1.4	2.26	7.01	21.45	25.21	18.77	8.97
Shtn1	11.24	16.37	24.26	4.95	8.65	12.62	60.16	60.72	64.34	61.8	51.62	57.9
Wdfy3	45.99	51.55	56.15	40.8	17.29	18.22	195.51	131.57	230.54	111.41	84.46	133.75
Galc	30.66	29.11	20.1	34.62	77.83	42.75	78.2	87.19	48.25	170.77	156.73	194.1
Tnfaip3	94.03	97.04	76.25	90.88	100.53	118.45	132.34	155.7	160.84	171.58	188.63	221.83
Tmem9	56.21	23.05	40.2	14.22	15.13	14.72	103.77	105.1	128.67	46.35	71.32	71.77
Ifitm2	333.19	477.91	397.18	229.36	203.21	213.07	896.33	1260.41	916.8	578.99	735.77	529.29
Ptx3	1.02	0	0	0	5.4	0	11.28	15.57	0	22.77	19.71	8.97
Rasl11b	26.57	18.19	18.02	32.15	32.43	16.12	52.64	44.38	48.25	94.33	103.23	118.26
Ccdc166	12.26	11.52	13.17	17.93	17.29	9.11	36.85	21.8	42.89	37.41	42.23	57.9
Apoe	7365.86	5130.82	7353.78	1872.63	1524.1	1684.93	10941.7	10666.4	17724.8	5223.95	4789.99	4059.82
Pdxk	64.39	78.24	97.74	69.86	65.94	103.73	239.12	258.47	150.12	274.05	274.04	252.01
Eps8	60.3	49.12	56.15	47.6	43.24	56.77	92.49	88.75	91.14	156.95	150.16	132.94
Maml3	5.11	0.61	4.16	8.66	16.21	9.11	21.81	20.24	10.72	48.79	71.32	47.3
Unc5cl	81.76	40.03	60.31	146.52	167.54	117.05	188.74	143.25	107.23	273.23	265.59	259.35
Fmnl2	62.34	61.86	99.12	60.59	67.02	116.35	388.01	451.54	289.52	998.6	1170.28	1093.66
Slc43a3	4.09	6.06	4.16	8.66	5.4	7.01	14.29	19.46	48.25	52.86	50.68	18.76
Pkig	60.3	54.58	58.92	80.37	90.8	84.81	124.07	108.21	80.42	197.61	213.03	192.47
Rnase2a	89.94	92.18	109.52	42.04	22.7	30.14	199.27	180.61	193.01	100.84	107.92	70.95
Ypel2	24.53	18.8	16.64	17.31	15.13	18.92	56.4	57.61	42.89	39.85	41.29	44.86
Kbtbd11	1.02	3.64	0	0	5.4	0.7	12.03	18.68	5.36	30.9	26.28	17.13
Pafah2	17.37	15.77	20.1	5.56	14.05	15.42	84.22	49.05	64.34	96.77	104.17	79.92
Mrps36	255.51	164.96	278.65	207.11	235.64	162.61	411.32	412.61	546.86	304.13	303.13	319.7
Appl2	40.88	61.25	56.84	34	51.88	47.66	321.09	394.71	273.43	104.9	111.68	114.18
Arg1	5675.4	4680.81	8134.98	2672.63	2115.37	3078.99	10730.4	10073.9	17038.5	6992.64	7064.86	6089.74
Ltbp1	55.19	69.14	36.04	17.93	16.21	14.02	105.27	203.19	134.03	41.47	77.89	52.2
Ms4a8a	435.39	470.63	521.95	182.38	149.17	219.38	1022.66	1293.89	1785.34	1689.81	1545.67	1583.8
Piga	26.57	5.46	12.48	11.13	2.16	10.51	42.11	35.81	26.81	19.52	29.09	14.68
Stx17	69.5	85.51	64.46	97.06	78.91	80.6	189.49	198.52	171.56	229.32	314.39	277.29
Igsf6	309.68	295.96	410.35	147.14	92.96	103.03	585.02	640.71	573.67	331.78	278.73	295.23
Maff	10.22	21.23	16.64	2.47	4.32	5.61	124.82	136.24	48.25	21.96	26.28	18.76
Crtap	245.29	312.34	313.31	171.87	207.54	220.78	558.7	693.65	820.29	417.98	322.84	300.94
Paox	6.13	6.67	11.09	6.8	4.32	7.71	36.09	38.15	16.08	34.15	34.72	37.52
Chga	1.02	1.82	2.08	0	0	0	21.81	9.34	5.36	101.65	87.28	88.9
C1qb	2356.83	3256.8	3120.63	513.13	392.37	522.16	5563.73	7363.16	7425.53	2666.46	2821.06	2251.74
Mapt	8.18	7.28	15.25	95.83	43.24	25.23	139.86	108.99	96.51	182.16	221.48	210.41
Stom	98.12	90.97	108.13	87.17	64.86	61.68	187.99	232.77	193.01	241.52	219.6	181.05
Gnpda1	112.42	83.09	122	103.86	118.9	100.93	223.33	221.88	412.83	287.06	245.88	261.79
Vkorc1	158.42	165.57	183	129.83	127.55	92.52	394.78	377.58	289.52	244.77	302.19	217.75
Tgfbr3	9.2	4.25	4.16	8.04	1.08	5.61	54.14	48.27	58.98	94.33	62.88	48.93
Ccdc180	32.71	64.29	45.06	82.84	71.34	49.76	118.06	154.92	96.51	126.04	235.56	176.98
Arl11	49.06	24.26	39.51	63.68	89.72	51.16	162.42	163.49	101.87	195.98	144.53	192.47
Fam78a	12.26	9.7	9.01	34.62	30.27	28.04	38.35	45.93	16.08	63.43	57.25	64.43
Glul	809.46	884.25	789.51	539.72	723.14	534.07	1793.42	2003.89	1576.25	2198.87	2133.16	2182.42
Havcr2	1.02	3.03	1.39	4.33	0	6.31	30.08	10.9	16.08	53.67	70.39	73.4
Emilin1	53.15	29.11	38.12	43.89	31.35	25.93	82.72	140.13	155.48	111.41	92.91	59.54
Zfp36l1	223.83	258.36	247.46	173.11	248.61	201.85	563.97	588.55	579.03	622.91	762.04	532.56
Pdcd4	73.59	78.24	80.41	125.5	150.25	97.42	292.51	352.67	182.29	261.03	387.59	291.15
H6pd	95.05	125.54	95.66	178.67	192.4	179.43	218.82	219.54	150.12	361.87	407.3	350.69
Snx14	15.33	10.31	15.25	28.44	24.86	16.12	35.34	38.15	37.53	42.29	41.29	45.67
Cxcr4	436.41	541.59	535.82	668.93	736.11	643.41	2758.93	2695.99	1731.73	3284.48	4141.5	3614.53
Dnah12	1.02	0.61	4.16	5.56	1.08	1.4	20.3	15.57	37.53	18.7	23.46	30.99
Lbh	83.81	104.31	79.71	275.73	211.86	168.91	221.08	201.63	139.4	346.42	426.07	348.24
Adamtsl5	100.16	52.16	101.2	17.93	28.1	23.83	145.13	128.45	160.84	91.89	97.6	69.32
Fn1	295.37	305.67	372.23	89.64	48.64	62.38	817.38	1033.08	1356.43	269.98	238.37	238.96
Osgepl1	50.08	89.15	55.45	35.24	24.86	25.93	188.74	312.96	53.61	161.01	115.43	97.05
Fam168a	66.43	43.06	67.93	90.88	59.45	60.28	221.83	190.74	230.54	168.33	179.25	139.46
Chil3	4228.19	3526.07	5188.33	886.55	636.66	925.87	5824.66	7174.76	9430.69	2851.87	2578.94	2188.94
Cd5l	189.08	192.25	222.51	44.51	42.16	65.18	277.47	333.98	557.58	123.61	97.6	65.24
C4b	68.48	72.17	72.78	24.11	10.81	28.74	115.8	151.03	144.76	107.34	87.28	84
Tmem268	17.37	7.28	21.49	4.33	1.08	3.5	55.64	47.49	58.98	68.31	50.68	62.8
Cox7a2l	1034.31	1166.26	1086.88	953.93	1026.88	849.47	1911.47	2425.84	1195.59	1621.51	1643.27	1697.98
Mcee	62.34	59.44	47.83	77.28	83.23	53.27	207.54	189.18	268.07	112.22	122	101.13
Dennd3	65.41	55.8	51.99	164.45	122.14	89.01	146.63	125.34	117.95	204.92	255.27	209.6
Ctla2a	97.09	120.69	111.6	40.8	58.37	54.67	146.63	274.04	251.99	514.75	571.53	353.13
Hsd17b10	48.04	58.22	54.07	91.5	68.1	52.57	132.34	106.66	150.12	116.29	135.14	106.84
Jaml	1.02	0.61	0	2.47	0	2.1	6.02	3.89	37.53	68.31	73.2	61.17
Fzd4	3.07	4.85	0	5.56	8.65	6.31	21.05	34.25	32.17	77.25	59.12	37.52
Cblb	40.88	41.24	50.6	55.64	49.72	50.46	73.69	88.75	112.59	177.28	166.11	162.3
Map3k1	152.28	111.59	167.75	111.28	124.31	154.19	242.13	315.3	230.54	226.88	249.64	161.48
Asnsd1	93.01	111.59	103.97	91.5	118.9	103.73	184.98	191.51	85.78	161.01	171.74	149.25
Coq8b	142.06	124.33	124.08	130.45	114.58	125.46	192.5	206.31	198.37	200.86	220.54	178.61
Gpr141	87.9	68.53	101.9	50.7	55.13	106.53	228.59	213.31	219.82	365.12	322.84	344.98
Trf	253.47	161.93	281.42	152.09	86.47	121.95	469.97	454.65	573.67	404.16	346.3	311.54
Tmem176b	143.09	105.53	197.55	111.28	68.1	86.21	444.41	432.85	643.37	354.55	307.82	264.24
Lbp	16.35	25.47	27.73	15.46	15.13	10.51	42.86	47.49	58.98	96.77	91.97	46.49
Lman1	198.28	184.37	259.94	225.04	295.09	215.87	295.52	307.51	412.83	514.75	399.79	449.37
Bnip3	489.56	658.64	582.26	189.8	165.38	197.65	5667.5	6822.1	3114.97	347.23	341.61	316.43
Nt5dc2	0	11.52	9.01	4.95	7.57	9.81	19.55	38.93	26.81	26.84	45.99	35.88
Gpr65	268.8	200.14	260.63	390.11	395.62	351.84	638.41	502.14	621.92	1330.38	1612.3	1615.61
Man2a2	70.52	92.18	46.44	104.48	109.17	72.89	144.38	193.85	155.48	182.16	178.31	141.09
Tspo2	23.51	13.34	14.56	11.75	16.21	7.71	43.61	45.15	10.72	58.55	57.25	57.9
Slc38a6	81.76	98.25	85.95	76.04	58.37	79.9	148.14	150.25	150.12	189.47	149.22	148.43
Mcm2	9.2	10.92	22.18	12.98	15.13	20.33	54.14	30.36	58.98	36.59	39.42	28.54
Efnb2	65.41	55.19	27.03	19.17	36.75	18.92	151.14	157.26	160.84	120.35	123.88	114.18
Tram2	9.2	41.85	37.43	11.13	8.65	13.32	57.15	66.95	91.14	34.97	41.29	13.05
Myo10	7.15	33.96	26.34	16.69	18.38	14.72	63.16	70.84	53.61	80.51	75.08	62.8
Jdp2	165.57	141.31	163.59	234.31	311.31	175.22	433.88	399.38	402.1	827.02	868.09	887.32
Tgfb2	6.13	2.43	5.55	8.04	3.24	6.31	18.8	29.58	42.89	30.9	16.89	18.76
Gpi1	1934.73	2950.52	1998.39	1865.21	2084.02	1902.9	6545.79	8782.39	4616.16	3510.55	3237.75	3160.27
Lyz1	189.08	219.55	282.81	45.13	24.86	38.55	388.76	369.01	428.91	116.29	138.89	93.79
Anapc16	164.55	127.97	124.08	208.96	167.54	181.53	272.96	216.43	198.37	465.96	406.36	495.86
Fam214a	30.66	10.92	21.49	58.73	39.99	23.13	77.45	74.74	69.7	66.68	129.51	107.65
Plod1	90.96	134.64	152.5	144.05	130.79	126.86	297.02	360.45	450.36	456.2	366.01	367.81
Socs3	203.39	248.05	211.42	110.66	119.98	145.08	365.45	432.07	627.28	336.66	378.21	281.37
Cp	43.95	33.96	43.67	17.93	14.05	18.22	78.2	98.09	150.12	160.2	125.76	99.5
Ahnak2	31.68	25.47	20.1	8.04	9.73	9.81	90.23	74.74	37.53	55.3	32.85	34.25
Vars	83.81	129.79	108.13	76.04	72.42	68.69	278.98	309.07	337.77	192.73	193.33	205.52
Grhpr	9.2	13.95	20.1	4.95	8.65	2.1	148.14	175.17	101.87	12.2	15.02	14.68
Gm8113	0	0	0.69	1.24	2.16	1.4	11.28	24.91	0	8.95	7.51	12.23
Extl2	5.11	15.16	11.78	17.93	18.38	9.81	33.84	58.39	26.81	39.03	44.11	37.52
Ergic1	100.16	100.07	108.13	59.97	78.91	49.76	228.59	239	209.09	200.86	232.74	243.85
Adcyap1r1	5.11	5.46	6.24	13.6	2.16	11.21	42.86	42.04	48.25	29.27	43.17	44.04
Mapk14	375.09	707.16	375	598.45	521	543.19	926.41	964.58	680.9	936.8	1065.17	893.03
Grm6	7.15	12.13	10.4	14.84	17.29	19.62	243.63	235.89	225.18	211.43	288.11	243.03
Zfp263	178.86	147.37	216.27	268.93	290.77	262.83	360.94	270.92	396.74	513.12	475.81	431.43
Btnl9	18.4	14.56	18.02	45.75	30.27	23.83	99.26	73.96	64.34	117.1	134.2	120.7
Kcnk13	45.99	65.5	74.86	35.24	11.89	23.13	98.51	124.56	209.09	175.65	103.23	94.6
F10	329.1	283.23	320.24	64.91	51.88	70.79	787.3	1097.7	1158.06	461.08	346.3	334.38
Timp2	445.61	360.25	528.19	374.65	242.13	320.3	1005.37	1072.01	1377.88	1174.25	961.94	855.52
Fkbp5	32.71	40.63	38.12	16.69	29.18	35.04	379.74	362.79	278.79	720.49	812.72	730.74
Klf4	50.08	17.59	29.81	7.42	10.81	6.31	118.81	107.43	268.07	134.99	124.82	123.96
Mmp19	15.33	19.41	13.17	10.51	4.32	13.32	35.34	43.6	37.53	149.63	152.03	124.78
B3galnt1	69.5	92.18	64.46	103.25	123.23	112.14	109.03	132.35	107.23	190.29	191.45	192.47
Adi1	9.2	28.5	35.35	12.36	16.21	16.12	49.63	87.19	75.06	42.29	46.92	50.56
Arhgap12	29.64	21.83	36.74	11.13	7.57	21.03	49.63	59.95	53.61	57.74	48.8	56.27
Hdac6	60.3	58.22	60.31	41.42	30.27	68.69	94.75	116.78	107.23	186.22	156.73	163.11
Herpud1	235.07	291.72	257.86	190.42	224.83	200.45	454.18	485.79	332.41	377.32	390.41	354.77
Afg3l2	135.93	160.11	192.01	76.04	99.44	73.59	324.09	302.84	251.99	110.59	135.14	163.11
Cd34	11.24	12.13	18.72	69.24	77.83	35.04	318.08	385.36	171.56	376.51	350.99	416.75
Rec8	0	2.43	0	6.18	5.4	0.7	4.51	10.12	10.72	21.14	26.28	16.31
Krt7	5.11	2.43	7.62	11.75	2.16	9.11	27.07	45.93	16.08	24.4	36.6	34.25
Nbl1	14.31	18.8	13.17	1.85	2.16	1.4	34.59	31.14	58.98	40.66	45.99	25.28
Fbxo21	23.51	12.13	46.44	21.64	29.18	18.92	106.78	65.39	96.51	55.3	55.37	45.67
Jakmip3	2.04	1.82	1.39	3.71	3.24	1.4	25.57	47.49	26.81	22.77	25.34	13.86
Saa1	20.44	27.9	20.1	8.04	14.05	12.62	82.72	219.54	144.76	74	126.69	81.56
Elmsan1	53.15	36.39	46.44	74.81	67.02	66.58	124.82	132.35	91.14	96.77	130.45	100.31
Gga2	36.79	35.78	31.19	87.79	59.45	42.05	97.75	103.54	53.61	125.23	126.69	129.67
Mospd1	22.48	9.1	16.64	14.22	10.81	21.73	53.39	44.38	53.61	32.53	37.54	32.62
Mrc1	3.07	23.05	8.32	6.8	0	9.81	46.62	38.15	53.61	97.58	134.2	94.6
Rplp1	1535.11	1309.39	1599.82	764.14	876.63	763.96	2595	2564.42	2241.06	1976.87	2557.35	1948.36
Frmd4b	57.23	26.69	76.25	37.71	23.78	31.54	151.9	183.73	327.04	185.41	207.4	139.46
Mfsd6	33.73	18.19	34.66	58.73	25.94	28.04	71.44	55.27	96.51	110.59	81.65	92.16
Nupr1	113.45	95.82	121.3	27.2	22.7	26.63	142.12	203.97	176.93	69.12	66.63	53.83
Tgfbi	273.91	272.31	358.37	947.13	966.34	737.33	891.07	846.24	831.02	2126.5	1844.11	2179.97
Klf13	2033.86	1244.5	1538.82	1499.84	1416.01	1484.47	4156.82	2985.59	3013.1	2607.09	2542.34	2834.05
Prkacb	223.83	161.32	217.65	535.39	513.44	381.28	576	491.24	434.27	840.84	785.51	731.55
Tmem37	7.15	12.13	16.64	6.8	6.49	2.1	93.24	87.19	69.7	69.93	64.75	46.49
Sh3pxd2b	43.95	21.83	52.68	7.42	23.78	15.42	57.9	97.31	91.14	95.96	68.51	58.72
Rnf169	27.6	47.31	69.32	42.66	35.67	65.18	115.8	105.88	64.34	126.04	172.68	176.16
Lyplal1	12.26	2.43	0	4.33	0	0	11.28	22.58	58.98	16.26	28.15	13.05
Krt80	82.79	127.36	138.63	532.92	584.78	332.22	840.69	1015.18	557.58	940.05	879.35	1012.1
Cyp2ab1	3.07	4.85	2.77	1.85	3.24	0	57.15	58.39	42.89	16.26	30.97	22.84
Hdac4	87.9	69.75	79.71	102.63	109.17	70.09	130.09	138.58	155.48	129.3	175.5	162.3
Hmg20a	86.87	90.37	72.78	77.9	57.29	67.99	157.91	153.37	139.4	102.46	103.23	106.84
Faah	1.02	3.03	2.08	4.95	4.32	0	21.05	24.13	5.36	22.77	20.65	29.36
Ddx28	57.23	46.7	58.23	19.17	27.02	32.94	266.94	274.04	123.31	126.04	144.53	141.09
Rnf150	0	1.21	2.77	1.24	3.24	2.1	17.3	16.35	26.81	27.65	17.83	22.84
Stk19	305.59	252.9	369.46	182.38	263.75	234.1	612.09	551.19	418.19	767.65	867.15	831.05
Rab11fip5	106.29	128.57	131.7	68.01	63.77	71.49	162.42	217.98	214.46	195.98	201.77	128.86
Mocs1	41.9	75.2	47.14	58.73	70.26	70.79	100.76	115.22	75.06	177.28	157.66	135.38
Cd55	114.47	135.85	146.95	95.83	139.44	202.56	260.18	347.99	332.41	432.62	410.11	387.39
Ncoa7	114.47	117.66	122	204.64	247.53	220.78	271.46	303.62	123.31	347.23	348.18	407.78
Clec10a	14.31	17.59	21.49	7.42	4.32	2.8	85.72	96.54	117.95	71.56	97.6	59.54
Emb	126.73	146.77	119.92	80.99	104.85	115.65	503.81	407.16	445	1295.42	1316.68	1377.47
Egr1	57.23	234.71	102.59	345.59	261.58	311.89	1148.99	1387.31	412.83	493.61	493.64	636.95
Dapk1	106.29	50.34	114.37	74.81	22.7	64.48	122.57	186.84	182.29	143.12	159.54	101.94
Pik3ip1	8.18	1.82	11.78	25.97	29.18	16.12	191.75	238.22	144.76	809.94	898.12	881.61
Tcf7l2	31.68	28.5	32.58	21.64	12.97	13.32	46.62	66.95	107.23	42.29	40.35	47.3
Cited2	182.95	122.51	142.79	208.96	225.91	137.37	282.74	336.32	321.68	276.49	312.51	319.7
Atg2b	30.66	42.45	27.03	27.2	20.54	23.13	63.16	66.17	75.06	44.73	45.99	48.93
Tnfsf12	38.84	47.91	47.14	64.91	41.08	33.64	80.46	119.89	91.14	115.47	93.85	78.29
Rab33a	76.65	110.38	97.74	14.22	23.78	36.45	367.71	316.85	150.12	88.64	80.71	79.92
Selp	62.34	29.72	72.09	72.33	79.99	94.62	221.83	217.98	257.35	848.97	670.07	622.27
Serinc3	2673.66	2912.32	2931.39	2778.96	3475.17	3182.72	10404.8	10352.6	7607.81	12461.4	12476.1	12134.6
Uap1l1	52.12	63.07	66.54	40.8	37.83	51.16	83.47	108.99	91.14	65.87	87.28	98.68
Mafb	194.19	163.75	225.97	118.7	87.55	125.46	366.95	425.85	691.62	604.2	534.93	483.62
Vsig4	129.8	126.75	135.17	63.06	38.91	55.37	694.06	1054.88	1458.3	654.62	472.99	504.83
Tceal8	35.77	32.14	25.65	28.44	18.38	25.23	57.9	76.29	117.95	46.35	76.96	44.04
Fam3b	104.25	75.2	83.87	105.1	126.47	79.2	145.88	168.94	128.67	189.47	185.82	176.98
Tmigd3	88.92	93.4	85.26	239.26	265.91	177.32	221.08	272.48	171.56	452.95	384.78	402.88
Lifr	72.57	62.47	61	96.44	88.64	70.09	210.55	154.92	235.9	339.91	401.67	349.87
Itga2b	894.29	846.04	786.05	600.31	700.44	529.17	1465.56	1543.01	831.02	1373.48	1331.7	1345.66
Igf1r	293.33	146.77	219.73	635.54	356.7	487.82	761.73	519.27	718.43	889.63	1008.86	1055.33
Alg2	44.97	69.14	58.92	42.04	55.13	49.76	138.36	176.72	160.84	123.61	89.16	121.52
D630045J12Rik	3.07	0	10.4	0.62	1.08	7.01	186.49	164.27	235.9	406.6	329.41	418.38
Epas1	27.6	30.32	32.58	11.13	11.89	14.72	119.56	119.11	160.84	121.98	111.68	119.07
Ick	79.72	50.34	40.2	100.15	35.67	96.72	93.99	86.41	176.93	155.32	153.91	132.12
Ear6	480.36	548.26	485.21	105.72	158.9	114.95	4667.4	5441.02	3436.65	689.59	733.89	685.06
Cebpa	35.77	46.7	47.14	16.69	18.38	16.82	88.73	96.54	139.4	157.76	150.16	133.75
Xdh	200.32	191.65	307.76	151.47	98.36	165.41	336.88	439.86	557.58	532.64	406.36	408.59
Il6ra	39.86	22.44	56.15	19.17	9.73	27.33	104.52	90.31	235.9	166.7	204.59	145.17
Orm1	1.02	2.43	6.93	0	0	0	30.83	45.93	32.17	6.51	16.89	8.16
Per1	48.04	72.17	60.31	21.02	15.13	21.73	336.88	414.17	198.37	195.17	247.76	201.44
Klk9	8.18	3.64	6.93	1.24	2.16	3.5	17.3	11.68	21.45	54.48	33.79	42.41
Tdo2	3.07	0.61	1.39	0	0	0	4.51	5.45	42.89	18.7	29.09	27.73
Itpr2	148.2	89.76	142.1	257.19	188.08	207.46	263.18	246.01	241.26	477.34	463.61	611.66
Gusb	83.81	92.79	116.45	142.19	130.79	111.44	309.05	333.2	327.04	528.58	494.58	452.63
Fto	103.23	80.66	102.59	109.43	108.09	86.21	145.13	191.51	144.76	165.08	180.19	166.37
Hp	87.9	97.64	112.29	32.15	31.35	26.63	440.65	537.95	386.02	700.16	741.4	619
Ezr	401.66	596.17	486.6	583.61	750.16	604.86	936.94	1198.13	525.42	1041.7	1100.83	957.46
Aldh9a1	75.63	66.11	102.59	152.09	165.38	114.95	267.7	269.36	423.55	299.25	274.04	299.31
Satb1	7.15	13.34	22.18	21.64	24.86	17.52	55.64	45.93	32.17	110.59	104.17	137.01
Mtss1	149.22	93.4	178.14	50.7	17.29	35.75	263.94	299.73	514.69	176.46	123.88	123.15
Bcl9l	11.24	3.03	16.64	17.31	6.49	23.83	19.55	35.03	75.06	37.41	47.86	39.15
Prps2	2.04	4.25	4.16	11.13	1.08	0.7	12.03	27.25	10.72	26.84	16.89	30.99
Igf2r	66.43	35.78	77.63	70.48	35.67	44.16	96.25	104.32	171.56	95.14	100.42	72.58
Htra3	20.44	61.25	45.75	14.22	30.27	14.72	181.97	243.67	112.59	48.79	52.55	57.9
Phactr2	31.68	21.83	20.1	82.23	90.8	58.17	57.15	73.18	32.17	171.58	143.59	153.32
Gzf1	21.46	24.26	20.79	20.4	25.94	14.72	35.34	46.71	64.34	40.66	42.23	36.7
Tsc22d3	99.14	83.09	100.51	188.56	184.84	135.97	1233.21	1258.85	932.88	1176.69	1353.28	1245.35
Arsb	39.86	53.37	45.06	98.3	101.61	84.81	250.4	253.79	187.65	295.19	331.28	289.52
Bcl2l11	141.04	118.26	121.3	152.7	139.44	152.09	309.05	250.68	423.55	236.64	243.07	221.01
Foxred2	17.37	9.7	20.79	17.93	9.73	15.42	54.89	61.5	101.87	123.61	164.23	163.11
Il18rap	58.26	106.74	92.88	53.79	59.45	56.77	503.81	530.94	316.32	200.05	194.26	204.7
Rnd3	1.02	0.61	0.69	0	1.08	3.5	12.78	15.57	10.72	26.84	26.28	34.25
Hba-a2	94.03	92.18	85.95	37.71	49.72	70.09	181.97	286.49	305.6	726.99	1037.96	738.89
Them6	12.26	9.1	7.62	22.26	31.35	17.52	24.81	29.58	32.17	58.55	75.08	44.04
Cdkn2c	10.22	7.88	9.01	3.09	7.57	3.5	25.57	38.93	42.89	39.85	46.92	9.79
Ddhd1	54.17	97.64	124.77	79.75	49.72	69.39	175.21	193.85	337.77	230.13	161.42	209.6
Fam160a2	56.21	57.01	58.23	95.21	79.99	83.41	294.02	308.29	316.32	251.28	261.84	264.24
Cpq	146.15	110.99	200.32	68.01	42.16	91.82	249.65	230.44	332.41	200.05	120.13	187.58
Jun	884.07	385.11	639.79	714.68	686.39	767.47	1944.56	1652	1887.21	1266.14	1606.67	1643.34
Cd68	591.76	598.6	736.83	343.74	316.71	381.98	1205.39	1363.95	1688.84	1353.97	1009.8	977.85
Slc25a4	28.62	31.54	38.12	42.04	14.05	26.63	55.64	88.75	64.34	67.49	64.75	58.72
Tigd2	160.46	58.22	160.12	164.45	147.01	115.65	275.22	210.98	530.78	252.09	243.07	231.62
Mcemp1	1142.64	1145.64	1509.71	596.6	668.01	615.38	1683.63	1705.72	2702.14	2089.09	2055.27	1919.81
Nr4a1	13.29	9.1	11.09	12.98	20.54	24.53	35.34	46.71	32.17	66.68	91.97	66.88
Tcf7	1.02	1.21	0.69	1.24	5.4	4.91	5.26	11.68	5.36	41.47	22.52	40.78
Rgcc	136.95	163.14	160.12	100.77	109.17	91.11	278.22	300.51	214.46	165.08	200.83	164.74
Pycard	245.29	171.63	239.14	209.58	180.51	134.57	503.06	555.08	729.15	921.35	873.72	756.02
Dgka	191.12	217.73	172.6	234.31	279.96	230.59	333.87	323.08	300.24	476.53	446.72	490.15
Rbm47	49.06	39.42	49.91	19.78	23.78	16.12	84.22	82.52	75.06	57.74	61.94	50.56
Fblim1	34.75	47.91	47.83	28.44	46.48	27.33	81.21	98.87	128.67	156.95	122.94	132.94
Kif23	16.35	6.06	9.01	11.13	14.05	18.92	181.22	130.79	117.95	334.22	483.32	397.17
Arhgef18	15.33	21.83	27.03	134.16	128.63	96.02	112.79	85.64	85.78	288.68	235.56	277.29
Pbld1	29.64	18.19	31.19	35.24	24.86	37.85	72.19	62.28	64.34	173.21	156.73	210.41
Foxo1	119.58	115.84	134.47	143.43	77.83	133.17	263.18	261.58	225.18	199.23	239.31	158.22
Bri3bp	467.07	539.16	487.99	405.56	424.8	330.12	916.64	958.35	696.98	726.99	627.84	676.91
Acot13	18.4	21.83	20.1	19.17	10.81	14.72	75.95	84.08	101.87	56.92	51.62	52.2
Ank	21.46	25.47	25.65	16.07	15.13	17.52	56.4	60.72	64.34	139.87	185.82	128.86
Pik3r2	20.44	7.88	11.78	17.31	11.89	9.81	31.58	42.04	37.53	34.15	35.66	38.33
Il16	59.28	61.86	65.85	173.11	192.4	138.07	155.66	166.6	117.95	262.66	243.07	252.82
Map2k6	0	3.64	3.47	0.62	0	0	26.32	32.7	5.36	13.82	15.02	23.65
Ifitm6	49.06	50.94	55.45	28.44	27.02	19.62	158.66	210.2	241.26	140.68	180.19	140.28
Lyz2	5201.17	5246.66	6948.97	3321.15	2478.56	2919.88	7697.03	8896.83	11687.8	5758.21	5110.01	4162.58
Acp5	67.45	87.94	88.03	155.79	151.33	77.8	239.12	319.19	262.71	425.3	369.76	367.81
Rnf223	1.02	1.82	2.77	4.33	2.16	1.4	6.77	14.01	10.72	9.76	21.58	13.86
Pitpnc1	477.29	372.99	506.01	346.83	274.55	360.96	643.68	588.55	1034.75	502.55	473.93	526.03
Fcor	9.2	1.21	4.16	2.47	1.08	1.4	48.13	51.38	42.89	13.01	15.02	13.05
Ctsb	2952.68	3709.23	3822.11	2103.23	1605.17	2459.4	4604.23	6010.11	6240.66	5328.85	4620.13	4094.89
Fbxo9	397.57	477.3	336.18	592.27	586.94	591.55	591.79	690.54	659.45	1240.12	1094.26	1128.73
Spn	206.45	296.57	233.6	259.04	277.8	193.44	820.39	771.5	562.95	652.18	614.7	671.2
Adk	132.87	124.33	144.87	265.84	305.9	204.66	282.74	288.05	187.65	458.64	447.65	490.15
Bmf	7.15	5.46	8.32	9.89	18.38	11.21	39.1	31.92	48.25	67.49	98.54	75.85
Zfp763	0	0	2.08	2.47	1.08	1.4	15.79	6.23	16.08	12.2	7.51	9.79
Fbxo31	17.37	15.77	6.24	7.42	16.21	10.51	120.31	148.7	85.78	102.46	117.31	106.02
Rora	14.31	7.28	9.01	2.47	3.24	0.7	33.09	38.93	21.45	13.82	14.08	10.6
Cd93	50.08	22.44	71.4	25.35	39.99	29.44	182.73	163.49	251.99	235.83	204.59	189.21
Nrg4	10.22	9.1	8.32	3.71	12.97	6.31	36.09	25.69	69.7	41.47	43.17	48.93
Vmac	6.13	21.23	21.49	27.2	55.13	18.92	109.03	109.77	96.51	79.69	91.97	117.44
Abi2	9.2	6.67	11.09	5.56	2.16	0.7	5.26	7.79	5.36	9.76	30.97	4.89
Plxnb2	69.5	73.99	119.92	30.91	24.86	38.55	84.22	89.53	134.03	92.7	105.11	65.24
Atrip	36.79	33.36	29.81	22.26	23.78	20.33	29.33	33.48	37.53	45.54	64.75	27.73
Tmod1	11.24	3.03	9.01	3.09	4.32	4.91	21.81	17.13	16.08	47.17	50.68	33.44
C130089K02Rik	7.15	4.25	2.08	1.85	3.24	4.91	27.82	9.34	32.17	21.96	19.71	21.2
Gsta3	30.66	48.52	38.82	10.51	7.57	12.62	49.63	52.16	53.61	51.23	66.63	43.22
Gm37248	1.02	1.21	2.77	0.62	0	1.4	0	0.78	0	6.51	5.63	17.94
Ap5s1	16.35	23.65	30.5	1.85	5.4	4.21	29.33	20.24	26.81	21.14	17.83	11.42
Plekhm1	73.59	135.24	94.96	108.81	105.93	98.82	109.03	116.78	80.42	181.34	172.68	150.88
Rassf2	105.27	170.42	156.66	204.64	190.24	184.33	142.12	156.48	117.95	306.57	324.71	293.6
Cd8a	0	0	0.69	0	0	0	0	2.34	0	0.81	11.26	4.08
Inpp5a	65.41	87.33	58.23	72.33	88.64	61.68	91.74	121.45	64.34	108.97	132.33	109.28
Ttpal	22.48	35.18	14.56	19.17	25.94	14.72	19.55	14.01	10.72	30.09	48.8	31.81
Prss16	0	0.61	0.69	0.62	0	0	12.03	3.89	0	36.59	48.8	23.65
Ifi30	213.61	155.26	242.61	65.53	72.42	70.79	275.22	323.08	423.55	177.28	234.62	164.74
Gm11346	2.04	2.43	4.85	4.95	4.32	2.8	24.06	14.01	21.45	35.78	17.83	23.65
Rnd2	4.09	4.25	11.78	4.33	0	4.21	16.54	24.13	10.72	21.14	14.08	7.34
Tigar	24.53	18.8	36.04	9.89	3.24	0	27.82	31.92	26.81	26.02	17.83	22.84
Steap3	7.15	3.03	12.48	0.62	1.08	5.61	3.76	10.12	5.36	9.76	17.83	12.23
Gpat3	6.13	5.46	6.24	8.66	1.08	9.11	11.28	14.79	32.17	19.52	26.28	17.13
E230001N04Rik	#N/A	#N/A	#N/A	#N/A	#N/A	#N/A	#N/A	#N/A	#N/A	#N/A	#N/A	#N/A
Myo1b	7.15	7.88	9.01	6.8	0	2.8	19.55	27.25	10.72	17.08	15.02	11.42
Gm5868	0	0	0	0	0	0	1.5	1.56	0	6.51	3.75	6.52
Abhd17b	563.15	528.85	533.04	464.29	487.5	530.57	530.88	436.74	461.08	735.13	842.75	770.7
Fads1	13.29	18.8	7.62	8.04	10.81	10.51	9.02	19.46	5.36	30.9	45.05	34.25
Spon1	2.04	0	1.39	0	0	1.4	0	0.78	21.45	11.38	7.51	2.45
Camk2b	7.15	9.1	12.48	14.84	25.94	9.11	13.54	10.12	26.81	34.97	49.74	41.59
Inpp4a	48.04	41.24	46.44	40.8	39.99	39.25	60.91	65.39	64.34	107.34	167.99	116.62
Pqlc2	17.37	12.74	12.48	6.8	4.32	14.72	12.03	28.03	42.89	35.78	24.4	23.65
Maf	544.75	404.52	451.94	398.76	262.66	467.49	441.4	416.5	520.05	750.58	872.78	752.76
Stard8	9.2	10.92	10.4	9.27	2.16	2.8	11.28	17.13	10.72	23.58	22.52	31.81
mt-Rnr1	6836.44	3017.24	3700.8	10780.1	7626.99	7913.69	3490.58	4126.89	7516.67	35923.6	27980.7	30858.9
Dcn	47.01	44.88	55.45	14.84	3.24	11.92	66.17	39.7	26.81	79.69	60.06	64.43
Tcf4	47.01	35.78	84.57	49.46	19.46	18.92	63.16	84.86	26.81	62.62	69.45	75.03
A630001G21Rik	100.16	102.5	121.3	94.59	92.96	80.6	145.13	114.44	155.48	222.81	200.83	198.18
Ppp1r12b	56.21	55.19	75.55	29.06	18.38	33.64	82.72	92.64	112.59	69.93	66.63	97.05
Oip5	0	2.43	0.69	0	0	0	0	3.89	21.45	15.45	0.94	11.42
Cd6	#N/A	#N/A	#N/A	#N/A	#N/A	#N/A	#N/A	#N/A	#N/A	#N/A	#N/A	#N/A
Plxdc2	120.6	134.03	121.3	61.82	70.26	82	111.29	119.11	187.65	119.54	100.42	120.7
Axl	#N/A	#N/A	#N/A	#N/A	#N/A	#N/A	#N/A	#N/A	#N/A	#N/A	#N/A	#N/A
Ophn1	3.07	0	2.08	0	0	0.7	6.02	7.79	5.36	10.57	1.88	4.89
Kcnj2	2.04	3.03	10.4	2.47	3.24	0.7	6.02	6.23	5.36	18.7	31.91	14.68
Nrp1	16.35	10.31	22.87	7.42	2.16	3.5	13.54	10.12	26.81	21.14	21.58	13.86
Filip1l	22.48	4.85	19.41	16.07	6.49	14.72	24.06	18.68	75.06	50.42	93.85	57.09
Arhgap29	4.09	9.1	7.62	3.09	1.08	7.71	14.29	15.57	26.81	31.71	33.79	22.84
Tent5a	1105.85	473.66	856.06	1734.15	1137.13	1883.98	883.55	623.59	1801.43	3361.74	3322.21	3409.01
Chchd10	0	4.85	3.47	1.85	5.4	6.31	6.02	14.01	16.08	14.64	15.02	14.68
Camk4	3.07	2.43	4.16	1.85	1.08	2.8	6.02	7.01	0	8.13	6.57	16.31
mt-Atp8	42.93	106.13	52.68	82.23	118.9	77.8	72.19	116	101.87	112.22	166.11	142.72
Naip1	50.08	92.18	65.16	37.09	22.7	25.23	55.64	62.28	53.61	44.73	50.68	67.69
Aig1	33.73	12.13	16.64	2.47	5.4	11.92	21.05	15.57	32.17	30.9	16.89	30.18
AC154912.3	7.15	6.67	11.09	4.95	3.24	12.62	76.7	94.2	91.14	237.45	206.47	278.1
Tfec	32.71	20.62	49.91	14.22	3.24	16.12	46.62	52.16	139.4	84.57	88.22	69.32
Inf2	15.33	12.74	5.55	8.04	9.73	2.1	21.81	17.91	53.61	17.08	29.09	22.84
Ankrd9	11.24	13.34	11.09	21.02	19.46	10.51	24.81	22.58	26.81	78.88	103.23	71.77
Cstb	2341.5	2369.52	3134.49	1329.82	1289.54	1412.98	2549.13	2681.97	2712.86	3637.41	3414.18	2749.23
Zcchc24	20.44	29.72	35.35	16.69	17.29	13.32	30.08	28.8	21.45	64.24	54.43	37.52
Rgs1	546.79	200.14	128.24	190.42	135.12	172.42	472.98	569.09	305.6	339.91	388.53	358.03
Mst1r	14.31	25.47	15.94	9.27	1.08	5.61	55.64	42.04	10.72	30.9	51.62	33.44
Glce	5.11	13.95	12.48	1.24	1.08	4.91	9.02	15.57	0	10.57	11.26	11.42
Cacna1d	31.68	19.41	54.76	8.66	7.57	8.41	48.88	28.8	53.61	44.73	42.23	43.22
Srek1	113.45	66.11	89.42	79.75	36.75	100.93	77.45	78.63	64.34	165.08	105.11	151.69
Tiam1	22.48	50.94	13.86	8.66	9.73	15.42	26.32	26.47	32.17	27.65	30.97	44.04
C4a	11.24	15.77	6.24	11.13	6.49	7.01	27.07	38.15	5.36	50.42	56.31	44.86
Clint1	965.83	944.29	935.77	1204.94	1303.59	1356.91	1583.62	1418.45	1093.72	2299.71	2659.65	2326.77
Blvra	32.71	43.06	40.2	12.98	22.7	25.93	45.12	61.5	58.98	61.8	46.92	38.33
Vcan	24.53	18.8	31.89	23.49	6.49	19.62	40.61	34.25	37.53	65.06	31.91	53.01
Thbs4	3.07	2.43	0.69	2.47	1.08	0.7	1.5	2.34	0	5.69	10.32	5.71
Slc12a7	13.29	26.69	24.26	17.31	8.65	8.41	33.84	42.82	80.42	48.79	29.09	71.77
Cystm1	8.18	20.62	10.4	3.09	11.89	11.21	21.05	30.36	42.89	41.47	18.77	14.68
Ms4a4c	599.94	664.7	759.71	273.26	202.13	266.34	163.17	173.61	235.9	474.9	378.21	401.25
Hectd1	339.32	225.61	247.46	333.85	228.07	354.65	356.43	342.55	300.24	538.33	542.44	546.42
Pdia3	426.19	265.64	392.33	215.76	207.54	239.7	491.78	521.6	439.63	334.22	318.14	369.45
Marcks	234.05	246.84	324.4	160.12	91.88	189.94	227.84	224.99	439.63	326.09	355.68	338.45
Pi4k2a	111.4	75.81	86.65	85.32	52.97	92.52	95.5	80.19	123.31	213.06	144.53	162.3
Zfp783	2.04	3.03	8.32	1.24	5.4	0	6.02	2.34	0	13.01	5.63	11.42
Tmem260	40.88	38.21	41.59	56.88	37.83	37.15	50.38	50.6	26.81	78.88	75.08	107.65
Strip2	15.33	9.1	13.86	16.69	16.21	9.81	13.54	21.02	10.72	32.53	67.57	27.73
Timp1	187.03	181.94	229.44	46.37	49.72	70.09	130.84	171.27	139.4	118.73	130.45	108.47
Slc37a3	1.02	7.28	6.24	0	0	1.4	9.02	8.56	0	5.69	7.51	7.34
C3	275.95	412.41	280.73	125.5	76.75	137.37	297.02	439.86	439.63	244.77	214.91	182.68
Intu	2.04	5.46	2.77	3.09	4.32	7.71	15.79	9.34	0	26.84	20.65	24.47
Zfp703	18.4	27.9	47.83	32.15	23.78	22.43	34.59	51.38	96.51	60.18	66.63	35.88
Wdr3	91.98	174.06	124.77	97.06	132.95	118.45	211.3	253.79	139.4	266.73	308.76	300.12
Rbm33	114.47	161.32	90.8	82.23	61.61	82	133.1	114.44	96.51	95.96	118.25	132.12
Dab2	315.81	276.55	444.32	265.22	206.46	293.67	466.97	414.95	514.69	945.74	839.94	830.23
Chka	73.59	72.17	56.84	66.15	44.32	70.79	66.17	51.38	69.7	99.21	106.05	107.65
Cyp51	49.06	34.57	36.04	56.88	44.32	42.05	56.4	38.15	58.98	95.96	58.19	74.22
Cdk20	7.15	16.37	15.25	24.11	4.32	7.01	21.05	37.37	16.08	56.11	58.19	42.41
Aspa	71.54	62.47	68.62	38.95	36.75	36.45	90.23	95.76	96.51	78.07	91.97	88.08
Atp6ap2	649	895.77	786.74	614.52	682.06	653.93	868.51	856.36	932.88	1034.38	1021.06	950.93
Hmgb3	14.31	9.7	20.1	11.75	15.13	14.02	27.07	17.91	0	29.27	32.85	40.78
AC154912.1	1.02	0.61	2.77	1.24	0	1.4	9.02	5.45	10.72	21.96	9.38	24.47
Gpr83	0	0	0	0	0	0	0.75	0	10.72	12.2	8.45	7.34
Clcn7	155.35	120.69	143.48	87.17	71.34	97.42	127.83	106.66	241.26	138.24	137.02	124.78
Dclre1b	19.42	28.5	24.26	45.75	42.16	48.36	28.57	28.8	37.53	87.01	88.22	98.68
Lrrc59	81.76	140.7	102.59	89.64	72.42	73.59	81.96	88.75	91.14	132.55	121.06	123.15
Hmbs	34.75	27.9	56.15	34.62	36.75	21.03	66.17	61.5	48.25	76.44	59.12	70.14
Bcl2	147.17	177.09	110.91	90.26	141.6	82.7	121.82	129.23	193.01	214.68	186.76	265.87
Prdx4	47.01	40.63	58.92	22.26	17.29	28.74	60.91	79.41	134.03	46.35	33.79	43.22
Igsf8	1218.27	1106.22	1475.05	641.73	410.75	578.93	1061.76	1005.84	1109.81	1248.25	938.48	798.43
Ces2g	0	0.61	0	0	0	0	6.77	5.45	0	9.76	16.89	4.89
Vezt	44.97	35.78	51.99	17.93	16.21	18.92	37.6	31.92	42.89	36.59	27.22	42.41
Tusc3	24.53	37.6	33.27	16.07	25.94	26.63	32.33	28.8	80.42	52.86	55.37	37.52
Cyp21a1	0	4.25	2.77	1.24	2.16	3.5	12.03	4.67	0	11.38	27.22	16.31
Gab1	29.64	14.56	33.27	10.51	12.97	7.71	36.09	31.14	16.08	42.29	27.22	19.57
Tns3	87.9	129.18	110.91	87.79	39.99	86.21	123.32	94.2	187.65	149.63	128.57	137.01
Frmd4a	22.48	27.29	57.53	27.2	9.73	28.04	28.57	19.46	64.34	61.8	49.74	52.2
Flnb	193.17	245.62	220.43	80.99	72.42	86.91	209.04	256.13	310.96	161.01	122.94	123.96
Dxo	225.87	234.1	203.79	274.5	345.9	285.26	287.25	305.18	353.85	614.77	716.06	661.41
Mfsd11	39.86	75.2	49.91	48.84	71.34	59.58	66.17	142.47	26.81	228.51	183	159.03
Pim3	192.14	104.31	77.63	80.37	107.01	114.95	245.89	209.42	139.4	150.44	191.45	170.45
Trp53inp1	72.57	58.83	58.92	141.58	131.87	117.05	91.74	93.42	96.51	315.52	419.5	361.29
Slc13a3	8.18	3.64	1.39	1.85	7.57	5.61	10.53	18.68	16.08	21.96	24.4	20.39
Dst	16.35	15.16	22.87	17.93	0	15.42	20.3	16.35	75.06	28.46	31.91	30.99
Metrn	3.07	1.21	9.7	3.09	1.08	2.8	12.03	7.01	37.53	17.08	18.77	8.16
Trpc4	0	0	2.77	1.24	0	0	6.02	3.11	16.08	29.27	17.83	4.89
Upp2	17.37	3.03	24.26	2.47	1.08	8.41	15.79	19.46	16.08	43.91	40.35	21.2
Slc31a1	155.35	112.2	135.86	99.54	73.5	104.43	150.39	200.86	203.73	366.75	220.54	264.24
Ifi213	86.87	104.31	137.25	66.77	54.05	63.78	72.19	59.95	112.59	124.42	138.89	147.62
Ppm1h	32.71	50.94	51.99	35.24	25.94	31.54	42.86	68.51	69.7	68.31	65.69	55.46
Fcgr4	266.75	382.08	294.59	111.9	123.23	142.28	252.66	349.55	305.6	452.95	439.21	353.13
Slc2a4rg-ps	8.18	16.37	31.89	12.36	7.57	10.51	36.85	38.15	42.89	47.17	24.4	29.36
4930423D22Rik	18.4	21.23	11.78	21.02	7.57	10.51	17.3	10.9	21.45	72.37	30.97	60.35
Creld2	234.05	288.08	207.95	85.32	118.9	128.96	150.39	191.51	214.46	243.14	194.26	153.32
Naa20	256.53	289.9	318.86	152.7	149.17	182.23	283.49	281.82	289.52	239.08	310.64	221.83
Rgmb	18.4	11.52	16.64	2.47	4.32	2.8	40.61	31.14	37.53	12.2	22.52	22.84
3110080O07Rik	6.13	0	0	1.24	0	0	17.3	11.68	10.72	23.58	16.89	9.79
Tars2	36.79	57.62	38.12	43.89	36.75	44.86	46.62	46.71	32.17	73.19	53.49	81.56
Ypel5	1175.35	1671.46	1319.09	835.23	913.38	865.59	1009.13	1363.17	922.16	1313.31	1555.06	1291.84
Cd247	0	3.03	3.47	3.09	0	2.1	8.27	2.34	0	19.52	10.32	14.68
Sh2b2	9.2	26.08	22.87	8.66	5.4	18.22	27.07	24.91	21.45	39.03	29.09	30.99
Arrb2	495.69	695.63	413.82	450.07	504.79	492.72	676.76	751.26	691.62	826.2	916.89	921.58
Slco2b1	0	0	0	0	0	0	1.5	2.34	5.36	8.13	5.63	10.6
Calr	646.95	920.64	820.71	487.17	472.36	428.94	637.66	802.65	814.93	892.07	950.68	701.38
Cd209f	3.07	15.77	15.94	6.8	3.24	6.31	14.29	21.8	16.08	36.59	34.72	18.76
Lef1	#N/A	#N/A	#N/A	#N/A	#N/A	#N/A	#N/A	#N/A	#N/A	#N/A	#N/A	#N/A
Hsd17b14	2.04	0	3.47	0	0	0	10.53	3.11	0	16.26	4.69	4.08
Laptm4b	10.22	13.95	23.57	6.8	8.65	4.91	12.78	25.69	16.08	21.96	18.77	17.13
Ift22	17.37	47.31	39.51	27.82	15.13	21.03	21.81	28.03	37.53	60.99	44.11	49.75
Fam78b	8.18	13.95	20.79	0.62	5.4	1.4	15.04	16.35	5.36	17.08	16.89	18.76
Ifi206	539.64	501.56	695.94	700.46	450.74	856.48	321.09	316.08	380.66	1439.35	1166.53	1231.49
Tlr3	34.75	60.65	81.79	30.29	8.65	18.92	41.36	21.02	21.45	39.03	43.17	40.78
Tcrg-C1	0	0.61	0	2.47	0	3.5	33.84	26.47	21.45	50.42	65.69	78.29
Rab3il1	2.04	0.61	0.69	1.24	1.08	1.4	6.02	3.11	10.72	16.26	7.51	10.6
Il7r	29.64	30.93	51.29	22.26	38.91	28.04	64.67	74.74	53.61	135.8	132.33	150.88
Bcl11b	2.04	0	1.39	0	0	0	1.5	1.56	0	7.32	8.45	8.97
Pten	151.26	236.53	188.54	193.51	132.95	133.17	260.93	290.38	187.65	294.38	297.5	340.09
Gm37728	9.2	1.21	6.24	4.95	1.08	9.11	3.76	3.89	16.08	21.96	13.14	19.57
Rab7b	169.66	200.14	223.89	147.76	85.39	108.64	217.32	215.65	434.27	400.09	330.34	294.41
Pcyt1b	2.04	0	0	2.47	8.65	0.7	9.02	6.23	0	21.14	37.54	20.39
Fam91a1	180.9	138.88	144.18	124.88	109.17	125.46	204.53	147.14	101.87	187.85	201.77	181.05
Prss22	0	0	0.69	0	0	0	0	0	0	5.69	9.38	4.08
Nup93	101.18	80.06	132.39	103.25	71.34	71.49	107.53	96.54	80.42	138.24	142.65	148.43
Dhx32	39.86	76.42	77.63	122.41	115.66	78.5	112.04	123	10.72	213.06	162.36	164.74
Atoh7	0	0	0	0.62	0	0	9.78	3.11	16.08	3.25	4.69	10.6
Spred1	98.12	140.7	143.48	81.61	52.97	79.9	95.5	102.76	75.06	163.45	119.19	110.92
Selenoi	66.43	61.86	56.84	123.65	124.31	69.39	109.03	98.87	64.34	165.89	175.5	185.13
Vps13c	30.66	22.44	20.79	37.71	17.29	31.54	46.62	33.48	85.78	86.2	134.2	94.6
Tbc1d32	7.15	1.21	5.55	2.47	1.08	2.8	6.77	7.01	16.08	13.01	20.65	10.6
Ifi208	108.34	132.82	124.08	93.35	79.99	120.55	33.84	48.27	58.98	215.5	185.82	179.42
Got1	74.61	112.81	65.85	38.95	45.4	35.75	124.07	186.84	69.7	104.9	92.91	91.34
Eng	26.57	27.9	29.11	16.07	6.49	13.32	19.55	13.23	37.53	32.53	27.22	22.02
Gm11827	0	0	0	0	0	2.1	0	3.11	0	7.32	12.2	11.42
Cd38	209.52	295.36	359.75	152.09	72.42	130.36	303.79	394.71	423.55	467.59	449.53	343.35
P2rx7	67.45	66.71	85.26	43.28	44.32	58.87	79.71	71.62	42.89	118.73	152.03	127.23
Ext1	14.31	18.8	29.81	14.84	8.65	9.81	21.81	28.03	37.53	26.84	48.8	29.36
Ctss	6869.15	6022.95	8145.37	2975.56	2864.45	3013.1	6585.64	7116.37	9259.12	5601.27	4895.1	4292.26
Wfs1	5.11	10.31	9.01	4.33	8.65	10.51	12.03	14.01	26.81	23.58	23.46	13.05
C030037D09Rik	4.09	3.03	6.24	0	1.08	0.7	9.02	16.35	0	5.69	7.51	10.6
Gpd1	0	0.61	2.08	0	0	0	0	1.56	0	12.2	5.63	1.63
Npl	6.13	2.43	8.32	3.09	6.49	1.4	6.02	21.8	5.36	30.09	16.89	14.68
Nus1	154.33	188.62	206.56	121.17	130.79	120.55	183.48	242.9	219.82	250.46	231.8	215.31
Gpr146	155.35	143.74	133.09	98.92	101.61	86.21	224.08	276.37	91.14	159.39	175.5	183.5
Uty	65.41	28.5	94.27	0.62	1.08	0.7	75.95	57.61	91.14	9.76	5.63	2.45
Gm43305	22.48	19.41	14.56	27.82	18.38	37.15	42.11	30.36	42.89	151.25	144.53	169.64
Ms4a6c	465.03	506.41	553.84	320.86	198.89	292.97	406.81	494.35	616.56	936.8	1005.11	807.4
Hopx	7.15	6.06	12.48	0.62	2.16	0.7	18.05	14.01	37.53	21.14	35.66	13.86
Gm47208	0	0	0	2.47	1.08	0	2.26	0.78	10.72	2.44	27.22	10.6
Ctsz	3266.45	4162.88	4276.82	1340.95	1403.04	1499.19	3025.12	3561.69	3538.52	2564.81	1968.93	1888.82
Akap7	38.84	51.55	61.69	43.28	45.4	33.64	58.65	53.72	53.61	73.19	73.2	69.32
Bcam	37.82	41.24	54.07	9.89	3.24	2.8	48.88	65.39	58.98	17.08	23.46	18.76
Gm11697	2.04	4.25	0.69	0.62	5.4	0	23.31	28.03	21.45	17.89	19.71	29.36
Fam20a	8.18	27.9	16.64	2.47	0	4.21	34.59	26.47	37.53	20.33	32.85	12.23
Ktn1	19.42	18.19	22.87	21.02	22.7	27.33	22.56	25.69	21.45	46.35	61	48.93
Stam	61.32	57.01	38.12	41.42	46.48	32.94	72.94	75.52	85.78	53.67	104.17	76.66
Sh3tc1	35.77	68.53	59.61	9.27	3.24	17.52	56.4	88.75	75.06	52.86	39.42	30.99
2310022A10Rik	65.41	70.96	58.92	46.37	50.8	39.25	50.38	54.5	75.06	77.25	78.83	84
Ifi207	279.02	200.74	314.7	139.1	85.39	189.24	301.53	369.79	455.72	597.7	518.04	492.59
Marco	756.31	633.77	779.81	404.94	390.21	386.89	794.82	833.01	1265.29	873.37	627.84	619.82
Gm5431	391.44	408.77	408.27	369.7	471.28	481.51	155.66	164.27	289.52	1077.48	1248.18	902.82
Bach2os	0	0	2.77	0	0	0	3.76	13.23	0	8.13	7.51	8.97
Tmem106a	480.36	505.8	544.13	228.13	252.94	247.41	434.63	513.04	455.72	531.01	572.47	385.76
Zfp956	41.9	54.58	42.28	20.4	22.7	37.85	66.17	77.85	32.17	87.01	84.46	71.77
Papss2	22.48	26.69	38.12	29.68	31.35	40.65	39.1	36.59	16.08	110.59	124.82	115.81
Gm43323	18.4	27.9	52.68	25.97	6.49	11.92	48.88	40.48	42.89	34.15	38.48	42.41
Cd3e	0	0	0	1.24	0	0	0	2.34	0	4.88	3.75	10.6
Cd28	0	0	2.77	0	5.4	1.4	0.75	1.56	16.08	16.26	15.02	22.84
Alcam	89.94	157.08	145.56	50.08	56.21	79.2	79.71	83.3	123.31	104.09	89.16	95.42
Anxa4	546.79	548.86	804.07	445.75	308.06	337.83	730.9	825.22	713.06	636.73	695.41	592.91
Il2ra	9.2	7.88	13.17	4.33	5.4	9.81	17.3	5.45	0	25.21	28.15	21.2
Vdr	2.04	5.46	12.48	4.33	0	1.4	9.78	9.34	0	26.02	19.71	13.05
Snx1	298.44	325.07	313.31	275.11	274.55	252.32	345.15	350.33	305.6	583.06	434.52	425.72
Kank2	28.62	30.93	45.06	14.22	11.89	14.72	27.82	44.38	123.31	52.86	30.03	32.62
Sh2d2a	0	0	0	1.85	0	1.4	1.5	0.78	0	9.76	10.32	5.71
Cd151	216.67	257.15	242.61	188.56	184.84	138.07	209.04	272.48	171.56	271.61	285.3	270.76
Ppt2	34.75	59.44	39.51	46.99	71.34	44.86	59.4	80.97	64.34	97.58	84.46	79.92
1810055G02Rik	13.29	16.98	3.47	8.66	7.57	10.51	3.76	11.68	10.72	33.34	14.08	17.94
Dtx2	53.15	75.2	70.7	69.24	79.99	83.41	75.2	68.51	150.12	153.69	118.25	115.81
Slfn10-ps	15.33	10.92	18.02	14.84	5.4	17.52	15.79	12.46	26.81	44.73	52.55	55.46
Tm9sf4	89.94	123.72	103.97	81.61	67.02	68.69	84.97	103.54	123.31	116.29	116.37	110.1
Slc12a3	2.04	0	1.39	0.62	0	0	3.01	2.34	5.36	8.13	14.08	19.57
Atp2a2	195.21	315.37	178.84	168.78	205.38	206.06	187.99	184.51	257.35	317.96	302.19	265.05
Tbc1d14	45.99	46.7	51.29	29.68	24.86	40.65	66.92	77.07	75.06	81.32	85.4	96.24
Ms4a6d	1967.43	2137.23	2564.71	1170.32	907.98	1210.43	1605.43	1869.21	2155.28	3474.77	3013.45	2692.96
Hip1	31.68	18.19	38.82	20.4	16.21	14.02	32.33	26.47	37.53	70.75	74.14	46.49
Mapre3	17.37	58.22	34.66	12.98	1.08	18.92	43.61	55.27	21.45	83.76	72.26	53.83
Ahcy	3.07	2.43	0.69	1.85	0	3.5	6.02	4.67	0	13.01	15.02	13.05
Gm47567	5.11	1.82	7.62	3.71	9.73	11.21	12.78	21.8	10.72	45.54	44.11	48.93
Clec4d	791.06	1104.4	1119.46	413.6	338.33	394.6	751.2	1043.21	943.6	782.29	755.47	614.93
Ctif	#N/A	#N/A	#N/A	#N/A	#N/A	#N/A	#N/A	#N/A	#N/A	#N/A	#N/A	#N/A
Gm20658	14.31	7.88	11.09	1.85	1.08	1.4	3.76	3.11	10.72	17.08	26.28	21.2
Col18a1	#N/A	#N/A	#N/A	#N/A	#N/A	#N/A	#N/A	#N/A	#N/A	#N/A	#N/A	#N/A
Ppargc1b	10.22	1.82	8.32	2.47	0	4.21	10.53	7.01	16.08	21.14	12.2	16.31
Rnf125	55.19	6.67	44.36	94.59	38.91	78.5	91.74	44.38	91.14	139.87	128.57	133.75
Trac	1.02	1.21	0	0	0	1.4	4.51	9.34	0	23.58	33.79	26.91
Atp2b4	3.07	9.1	6.24	4.95	2.16	3.5	12.03	13.23	0	26.02	28.15	15.5
Rptor	27.6	24.87	39.51	43.89	23.78	27.33	64.67	36.59	37.53	62.62	54.43	61.98
Nr1h3	22.48	51.55	31.89	19.78	19.46	11.92	50.38	36.59	69.7	71.56	49.74	28.54
Phyh	201.34	160.72	264.1	51.93	76.75	58.17	112.04	115.22	176.93	97.58	102.29	119.07
Snhg12	11.24	8.49	17.33	6.18	7.57	9.11	12.78	29.58	16.08	12.2	27.22	18.76
Kif1c	352.6	519.75	357.67	253.48	229.16	181.53	257.92	323.86	434.27	358.62	393.22	262.61
Grin2c	9.2	12.13	5.55	1.24	1.08	5.61	15.79	10.12	0	15.45	24.4	13.86
Fam198b	13.29	10.31	2.77	1.24	2.16	3.5	10.53	22.58	42.89	44.73	28.15	32.62
Slc43a1	0	0	0	0	0	0	0	0	0	7.32	7.51	3.26
Dcbld2	40.88	58.22	88.73	15.46	7.57	23.83	84.22	83.3	80.42	52.04	61.94	28.54
Abhd6	12.26	6.06	6.93	1.85	0	2.1	6.77	7.79	5.36	8.95	3.75	14.68
Cltb	105.27	43.67	49.91	33.38	28.1	22.43	141.37	112.11	117.95	90.26	77.89	77.48
Ifi203	205.43	169.21	286.28	194.74	121.06	180.13	221.08	234.33	337.77	257.78	350.99	306.65
Trmt2b	38.84	28.5	67.93	63.06	62.69	68.69	78.96	69.29	75.06	96.77	104.17	108.47
Mcub	133.89	128.57	126.16	64.3	36.75	43.45	93.24	125.34	214.46	71.56	102.29	86.45
P2ry1	1.02	0	0.69	0	0	0	4.51	9.34	0	9.76	7.51	2.45
Slc46a1	3.07	3.64	4.85	3.71	0	2.8	8.27	7.01	10.72	26.84	17.83	4.08
Aplp2	411.88	540.37	437.39	262.75	258.34	264.23	655.71	738.03	691.62	506.62	522.73	504.83
Endod1	4.09	6.06	4.85	1.24	0	0.7	6.02	3.89	5.36	3.25	16.89	1.63
Notch4	0	2.43	0.69	4.95	0	2.1	3.01	1.56	0	8.13	27.22	12.23
Lamc1	19.42	24.87	17.33	11.13	22.7	9.81	27.07	31.92	16.08	52.86	54.43	31.81
Prdx6	2118.69	2452.6	2304.08	1046.05	954.45	1036.61	2313.77	2725.57	2921.96	2737.21	2551.72	2347.98
Gaa	62.34	109.77	75.55	68.62	85.39	77.1	106.78	162.71	80.42	195.17	168.93	140.28
Serpine1	546.79	819.96	752.78	180.52	153.49	229.19	682.02	923.31	729.15	489.54	414.81	349.87
Tspan31	24.53	38.21	40.9	21.64	14.05	25.23	33.84	38.15	37.53	51.23	51.62	34.25
Amdhd2	60.3	78.24	55.45	44.51	58.37	42.75	81.21	109.77	112.59	88.64	75.08	69.32
Abca1	1187.61	1141.39	1336.42	285.62	220.51	501.13	911.37	719.34	1222.4	735.94	654.12	630.42
Gm28151	2.04	6.06	4.85	1.24	0	0	1.5	3.89	5.36	3.25	10.32	4.08
Gm42031	1.02	0	1.39	1.24	1.08	0.7	0.75	5.45	0	11.38	8.45	10.6
Iffo2	49.06	43.67	48.52	43.28	23.78	29.44	40.61	53.72	64.34	77.25	66.63	78.29
Cmklr1	107.31	199.53	154.58	99.54	67.02	88.31	161.67	200.86	182.29	333.41	362.25	333.56
Hgsnat	343.41	383.3	377.77	223.18	169.7	309.79	291.01	377.58	466.44	582.25	453.28	469.76
Plscr1	13.29	6.06	17.33	8.04	6.49	4.91	21.05	20.24	48.25	26.02	11.26	13.05
AC130815.2	6.13	7.88	6.93	5.56	0	4.91	11.28	14.01	0	6.51	21.58	15.5
Tmem86a	391.44	305.67	509.48	232.46	220.51	226.39	303.04	402.49	648.73	897.76	585.61	652.44
Slc7a7	19.42	15.77	21.49	17.93	6.49	11.92	14.29	24.13	42.89	62.62	44.11	33.44
Peak1os	1.02	1.21	9.01	3.71	9.73	2.8	6.02	1.56	0	21.96	27.22	20.39
Cpne2	131.84	132.21	131.01	55.02	63.77	53.97	187.99	183.73	182.29	83.76	79.77	107.65
Wdhd1	5.11	4.85	3.47	7.42	4.32	5.61	14.29	17.91	5.36	14.64	12.2	22.84
Colec12	10.22	5.46	13.86	1.85	2.16	4.21	14.29	14.01	37.53	19.52	9.38	15.5
Fbxo8	62.34	53.98	75.55	68.62	71.34	48.36	95.5	62.28	144.76	125.23	96.66	73.4
4931406P16Rik	58.26	42.45	62.38	56.88	46.48	74.99	54.14	31.92	64.34	122.79	85.4	119.07
Foxp3	0	0	0	0	0	0	0	3.89	5.36	8.13	4.69	21.2
Stmn1	27.6	13.95	16.64	7.42	3.24	7.01	24.81	29.58	53.61	32.53	36.6	37.52
Slc31a2	143.09	212.87	214.88	168.16	141.6	150.69	269.2	298.17	289.52	477.34	437.33	378.42
Mad2l2	33.73	55.8	72.09	85.93	90.8	75.7	75.95	77.85	96.51	134.18	145.46	102.76
Tlr7	21.46	40.63	47.83	41.42	20.54	30.84	40.61	50.6	26.81	97.58	96.66	62.8
Vnn3	4.09	2.43	2.77	0.62	0	0.7	6.77	13.23	0	10.57	5.63	2.45
Dmpk	20.44	40.03	43.67	12.36	15.13	13.32	31.58	59.95	80.42	106.53	137.96	102.76
Mterf1b	11.24	4.25	4.16	11.75	18.38	18.92	16.54	14.01	21.45	35.78	54.43	45.67
Itsn1	184.99	126.15	180.22	80.37	63.77	111.44	179.72	210.2	310.96	255.34	154.85	194.1
Polr1a	64.39	45.49	45.06	49.46	36.75	98.82	87.98	61.5	91.14	114.66	137.96	155.77
Nup205	29.64	20.01	19.41	18.55	15.13	28.04	21.81	18.68	32.17	69.93	64.75	45.67
Hdc	212.58	223.79	183.69	61.82	50.8	75.7	180.47	164.27	273.43	263.47	195.2	208.78
Fyn	19.42	16.37	27.03	23.49	9.73	26.63	20.3	23.36	53.61	35.78	32.85	46.49
Fzd1	31.68	27.9	36.74	11.75	6.49	13.32	41.36	49.82	58.98	47.98	56.31	30.18
Arhgef10l	64.39	104.92	59.61	50.7	38.91	42.05	70.68	56.83	75.06	76.44	71.32	68.51
Dmwd	25.55	61.86	54.76	11.75	20.54	25.23	57.9	84.08	48.25	52.04	55.37	42.41
Creb5	193.17	111.59	181.61	161.36	115.66	145.78	218.82	131.57	160.84	336.66	306.88	459.97
Lpcat1	8.18	6.06	4.85	1.24	0	2.8	26.32	7.01	21.45	12.2	15.02	8.16
Hfe	84.83	95.22	103.28	65.53	36.75	34.34	121.82	120.67	176.93	149.63	151.09	101.94
Aifm1	100.16	112.81	81.79	88.41	67.02	114.24	102.27	123	75.06	161.01	151.09	104.39
Slc41a2	23.51	44.88	50.6	11.75	9.73	21.03	45.12	51.38	53.61	60.18	45.99	37.52
Fnip2	31.68	25.47	40.9	11.75	7.57	18.92	53.39	48.27	32.17	64.24	70.39	61.98
Epb41l2	34.75	67.32	48.52	19.17	31.35	37.15	73.69	49.82	75.06	60.18	50.68	48.12
Thada	19.42	6.67	23.57	5.56	8.65	18.22	30.83	29.58	5.36	57.74	31.91	34.25
1110059E24Rik	170.68	244.41	203.79	175.58	211.86	172.42	203.78	219.54	294.88	335.85	346.3	300.94
Ercc6l2	73.59	69.75	31.89	53.17	67.02	60.98	80.46	62.28	75.06	112.22	102.29	106.02
Ms4a6b	170.68	132.82	271.03	398.14	331.84	525.66	188.74	95.76	171.56	1087.24	900	848.18
Scamp5	3.07	1.21	2.77	1.85	0	2.1	6.02	7.01	5.36	8.95	21.58	8.16
Luzp1	12.26	13.34	13.17	6.18	7.57	9.81	18.05	7.01	5.36	23.58	16.89	22.02
Wdr92	11.24	7.88	6.93	11.75	8.65	13.32	10.53	13.23	10.72	30.09	22.52	29.36
Nisch	385.31	540.98	449.86	413.6	365.35	470.29	551.18	650.84	455.72	680.64	572.47	669.57
H2-Q6	107.31	164.36	104.67	68.62	64.86	79.9	33.09	66.17	58.98	107.34	108.86	120.7
Phlpp1	14.31	8.49	9.01	17.93	6.49	13.32	21.81	17.13	26.81	25.21	30.03	23.65
2410006H16Rik	209.52	246.84	177.45	106.34	135.12	119.15	379.74	427.4	230.54	183.78	252.45	199.81
Prg4	3438.15	1576.24	2448.95	2347.43	1017.15	2543.51	2396.49	3641.88	7564.92	7125.19	4847.24	4795.45
Msr1	756.31	711.4	1075.79	727.04	501.55	616.78	864.75	815.88	1292.1	1401.13	1247.24	1140.96
Maged1	14.31	17.59	13.86	15.46	7.57	5.61	31.58	17.13	10.72	28.46	38.48	21.2
Ldhd	1.02	3.03	3.47	0.62	2.16	3.5	6.77	5.45	10.72	7.32	16.89	14.68
E230029C05Rik	17.37	13.34	13.17	66.15	60.53	58.87	109.03	107.43	112.59	406.6	462.67	532.56
Dock10	82.79	101.89	72.78	125.5	101.61	101.63	90.99	101.99	150.12	186.22	173.62	163.11
Qprt	1.02	6.06	2.08	4.95	1.08	0.7	5.26	10.12	21.45	14.64	21.58	13.05
Ltbr	157.39	142.52	190.62	118.08	91.88	107.94	182.73	203.19	219.82	212.24	168.93	152.51
Gab3	17.37	18.8	23.57	25.97	25.94	14.72	29.33	42.04	42.89	33.34	70.39	59.54
Soat1	113.45	118.87	123.38	86.55	78.91	79.2	121.82	165.04	123.31	133.36	132.33	115.81
Als2cl	4.09	1.82	4.85	1.24	7.57	2.8	10.53	5.45	0	13.01	19.71	11.42
Napepld	4.09	0.61	4.85	7.42	3.24	2.8	9.02	10.9	10.72	8.95	16.89	18.76
AC154912.5	0	1.82	0.69	0	0	1.4	3.76	4.67	0	16.26	7.51	18.76
Etv5	24.53	49.73	38.82	32.15	23.78	17.52	48.13	36.59	32.17	60.99	67.57	74.22
Tceal9	109.36	27.29	53.37	37.71	12.97	42.05	90.99	68.51	101.87	91.89	114.49	79.11
Gm37983	16.35	1.21	6.93	21.02	14.05	9.81	6.77	12.46	16.08	47.17	56.31	46.49
Fbxl5	1003.65	1396.72	1016.87	778.36	1017.15	1075.16	1336.23	1512.65	1115.17	2185.05	2448.49	2129.41
Mvk	4.09	9.7	3.47	5.56	4.32	6.31	9.02	13.23	16.08	16.26	15.02	16.31
Ttc38	15.33	9.7	24.26	38.33	36.75	42.75	33.09	37.37	37.53	91.89	78.83	65.24
Ccdc144b	2.04	2.43	2.77	1.85	1.08	1.4	8.27	5.45	5.36	5.69	14.08	5.71
Actn1	73.59	67.93	92.88	56.26	59.45	76.4	100.01	69.29	107.23	153.69	143.59	141.91
Gm45222	98.12	71.56	50.6	45.75	30.27	30.14	110.54	103.54	53.61	61.8	104.17	59.54
Wdr7	29.64	29.72	38.12	40.8	43.24	35.75	56.4	65.39	32.17	97.58	107.92	92.97
Ccr9	0	0.61	2.77	0.62	3.24	0.7	0.75	5.45	0	13.01	10.32	9.79
mt-Rnr2	69940.4	20662.8	33964.3	63771.4	47076.3	62782.4	34478.7	32759.8	91234.8	227160	248827	207168
Trem2	11.24	29.72	11.09	1.85	2.16	2.1	19.55	39.7	75.06	17.08	11.26	12.23
AC170998.1	311.72	92.79	230.82	334.46	99.44	194.14	277.47	161.15	541.5	482.22	389.47	456.71
Il1rl2	7.15	3.64	6.24	19.17	10.81	14.02	13.54	18.68	5.36	48.79	45.05	38.33
Myof	234.05	245.62	287.66	131.07	73.5	133.87	172.95	253.02	273.43	265.1	204.59	207.97
Mink1	40.88	68.53	83.18	63.06	62.69	58.17	101.51	86.41	101.87	152.88	129.51	134.57
P2ry6	11.24	9.1	15.94	5.56	3.24	3.5	9.78	16.35	5.36	35.78	33.79	31.81
Ptprj	109.36	116.44	115.07	65.53	55.13	86.91	153.4	174.39	155.48	148	160.48	140.28
Cdk4	150.24	135.85	178.14	68.62	62.69	67.99	212.05	226.55	251.99	117.91	106.99	100.31
C030034L19Rik	52.12	27.9	33.97	58.11	54.05	54.67	827.9	831.45	691.62	548.9	701.04	696.48
Slc35e4	16.35	17.59	6.24	6.8	4.32	4.21	19.55	36.59	26.81	17.89	17.83	23.65
Hspa5	1346.03	1259.05	1458.42	1062.74	1104.7	1087.07	1489.63	1538.34	1785.34	2270.43	2030.87	2033.17
Jchain	2.04	1.21	5.55	10.51	4.32	4.21	7.52	3.89	0	22.77	30.03	31.81
Wdr76	7.15	7.88	11.09	5.56	3.24	3.5	11.28	24.91	5.36	12.2	20.65	12.23
Serpina3f	0	0.61	2.77	0	3.24	0	1.5	1.56	0	7.32	4.69	5.71
Polr1c	111.4	109.77	117.84	81.61	71.34	65.18	121.82	150.25	182.29	112.22	122.94	114.99
Map4k4	245.29	234.71	239.14	118.7	116.74	119.15	319.58	301.28	391.38	229.32	289.99	223.46
1700025G04Rik	12.26	3.03	1.39	1.24	0	1.4	5.26	4.67	10.72	6.51	15.95	7.34
Fkbp14	0	6.06	9.01	0	0	0	3.76	7.79	26.81	7.32	16.89	4.08
Zfp398	67.45	15.16	36.74	61.21	48.64	51.16	66.92	62.28	26.81	86.2	106.05	102.76
Cd302	176.81	126.75	218.35	83.46	63.77	93.92	187.24	161.93	214.46	144.75	167.99	118.26
Igfbp7	5.11	4.25	6.24	4.33	2.16	2.1	5.26	10.12	10.72	8.13	16.89	13.05
Cndp2	1026.13	1505.89	1059.15	506.95	538.3	620.28	1199.37	1557.8	1447.58	1247.44	906.57	983.56
Ints10	14.31	9.1	6.93	26.58	20.54	36.45	24.81	11.68	21.45	48.79	36.6	72.58
Ears2	7.15	13.34	6.24	6.8	6.49	4.91	15.04	11.68	10.72	22.77	26.28	23.65
Nuak2	109.36	130.39	86.65	152.09	151.33	107.94	156.41	158.04	96.51	221.19	236.5	245.48
Cd7	0	0	0	0	0	0	0	4.67	0	4.07	4.69	6.52
Angpt2	3.07	4.25	2.77	1.85	4.32	4.91	4.51	4.67	10.72	13.01	9.38	35.07
Phf11d	1610.74	1427.65	1881.25	1277.89	1005.26	1311.35	1051.99	1060.33	1919.38	2603.03	2005.53	1949.17
Trbc1	0	0	0	0	0	0	2.26	4.67	0	8.95	4.69	4.08
Abca8b	0	0	0	0	1.08	0	9.02	10.9	0	4.07	4.69	7.34
Rnf103	50.08	90.37	77.63	105.1	123.23	116.35	86.48	94.98	117.95	178.9	186.76	196.55
Zkscan17	8.18	16.98	11.78	12.36	3.24	4.21	12.78	7.01	26.81	19.52	15.95	19.57
Slamf9	35.77	38.81	64.46	34.62	8.65	28.04	16.54	11.68	32.17	134.18	159.54	95.42
Slc1a3	2.04	4.85	11.78	1.24	1.08	0.7	18.8	16.35	26.81	4.07	8.45	8.16
Ftsj1	26.57	24.26	24.26	22.26	30.27	19.62	30.08	38.93	5.36	43.91	45.99	42.41
Gm21994	25.55	15.77	11.78	27.2	14.05	25.93	18.8	17.13	5.36	58.55	46.92	45.67
Cd2ap	49.06	41.85	50.6	24.11	6.49	18.22	21.81	46.71	75.06	63.43	41.29	62.8
Ly86	175.79	73.99	193.39	147.14	110.25	134.57	161.67	101.99	230.54	380.57	369.76	344.98
Bst1	499.78	592.53	580.18	249.15	244.29	323.11	536.15	694.43	766.68	818.88	720.75	689.14
Itk	2.04	0.61	0.69	0.62	3.24	0	1.5	3.11	10.72	6.51	9.38	12.23
Cald1	36.79	15.77	27.73	12.98	4.32	9.81	37.6	38.15	37.53	33.34	34.72	39.15
Spred3	8.18	7.28	3.47	0.62	0	1.4	5.26	5.45	0	8.13	13.14	8.97
Ceacam10	1.02	0.61	0	0.62	0	0	0	0	0	3.25	19.71	7.34
Pip4k2a	468.1	545.23	537.2	549.61	540.46	560.01	740.68	717.01	664.81	840.84	914.08	906.08
Zmiz1	216.67	97.64	179.53	322.1	190.24	368.67	239.12	215.65	343.13	538.33	402.61	541.53
Timd4	200.32	193.47	268.95	65.53	58.37	86.91	81.21	86.41	150.12	152.88	127.63	114.99
Sdc1	44.97	50.94	51.99	10.51	11.89	16.12	32.33	23.36	5.36	31.71	26.28	24.47
Galm	0	3.64	1.39	4.33	2.16	1.4	8.27	11.68	10.72	23.58	19.71	11.42
Ica1l	0	1.21	3.47	2.47	0	2.1	10.53	13.23	0	20.33	30.97	32.62
Dnm1	2.04	21.23	6.93	1.24	2.16	6.31	18.8	38.93	16.08	20.33	23.46	21.2
Renbp	204.41	278.37	249.54	79.13	87.55	84.81	258.67	282.6	310.96	195.17	188.63	168
Cep57	22.48	17.59	23.57	30.91	18.38	18.22	41.36	35.03	16.08	36.59	50.68	48.93
Spsb4	15.33	9.1	22.18	3.09	5.4	0	29.33	31.92	16.08	41.47	55.37	35.07
Dagla	9.2	10.31	7.62	1.24	2.16	5.61	21.05	17.13	16.08	36.59	18.77	27.73
Fosl1	8.18	20.01	11.78	4.33	3.24	8.41	9.78	28.03	10.72	13.82	32.85	12.23
Grap2	4.09	0	3.47	6.18	3.24	2.1	3.76	8.56	16.08	26.84	14.08	35.88
Rhoc	380.2	307.49	469.97	127.36	65.94	123.36	284.99	340.21	278.79	226.88	233.68	166.37
Gm38224	4.09	1.82	4.85	4.33	1.08	1.4	28.57	14.01	16.08	24.4	17.83	21.2
Tpm4	350.56	372.38	528.19	144.67	76.75	127.56	387.26	380.69	477.16	263.47	219.6	214.49
Izumo1r	0	0	0	0	0	0	0	0	0	1.63	8.45	8.16
Clec4a2	172.73	186.19	151.8	180.52	153.49	115.65	278.98	227.33	139.4	314.71	332.22	310.73
Ccnjl	0	0	0	0	0	0	0.75	0	10.72	5.69	11.26	8.97
Ctnnbip1	21.46	10.31	21.49	4.33	6.49	4.91	14.29	33.48	85.78	18.7	25.34	13.86
Fam53a	43.95	18.19	29.11	21.64	32.43	23.13	69.18	49.82	37.53	49.6	74.14	53.01
Gpat4	431.3	468.81	406.89	228.13	230.24	297.17	612.84	529.39	579.03	378.13	357.56	418.38
Slc35f6	66.43	67.32	74.17	40.19	59.45	42.05	69.18	77.07	96.51	80.51	63.82	66.88
Itgb8	30.66	24.26	35.35	19.78	20.54	26.63	5.26	6.23	21.45	77.25	68.51	55.46
Sumf1	65.41	138.28	106.05	96.44	103.77	99.53	133.1	159.59	112.59	208.18	171.74	145.98
Clec4a3	290.26	250.48	363.22	155.18	122.14	107.24	194	210.2	380.66	264.29	270.28	200.63
Angptl3	1.02	1.82	1.39	1.24	1.08	0	0	3.11	0	13.01	15.95	13.86
Usp3	152.28	198.32	171.9	311.59	309.14	269.14	279.73	288.05	193.01	603.39	590.3	631.24
Ccl17	1.02	1.82	1.39	0.62	3.24	1.4	7.52	3.11	0	5.69	8.45	11.42
Rras2	45.99	20.01	33.97	11.75	7.57	18.22	48.88	56.05	69.7	34.15	33.79	40.78
Qsox1	194.19	180.73	166.36	123.65	129.71	123.36	200.77	261.58	209.09	178.09	178.31	237.33
Ndst1	112.42	60.65	149.72	137.25	95.12	131.07	179.72	75.52	176.93	234.2	221.48	200.63
Ear2	23.51	47.31	27.73	3.71	2.16	7.01	62.41	74.74	26.81	32.53	25.34	21.2
D1Ertd622e	59.28	69.75	79.71	56.88	47.56	31.54	63.16	62.28	58.98	79.69	77.89	83.19
Trbc2	0	0	0.69	1.85	5.4	2.1	15.04	65.39	37.53	117.91	101.36	141.91
Cyp4f13	223.83	245.02	188.54	178.05	212.94	159.1	329.36	284.94	364.57	296.82	341.61	287.89
Ddx3y	653.09	388.75	542.75	0	0	0	521.86	499.8	552.22	12.2	17.83	20.39
Gm44292	229.96	77.02	220.43	275.73	182.68	151.39	576.75	555.08	986.5	479.78	493.64	539.08
Rn7sk	14.31	4.85	4.85	3.09	2.16	0	13.54	15.57	16.08	19.52	19.71	18.76
Trp53inp2	18.4	38.21	41.59	11.75	8.65	31.54	35.34	40.48	69.7	68.31	50.68	32.62
Ppp1r21	212.58	238.95	175.37	157.03	203.21	135.97	249.65	253.79	187.65	240.7	248.7	259.35
Susd2	9.2	7.88	7.62	5.56	0	11.92	21.81	35.03	0	82.13	47.86	57.9
Plekha5	5.11	2.43	5.55	1.85	9.73	3.5	9.78	17.91	10.72	17.89	13.14	15.5
Pnpla2	667.39	859.38	610.68	358.58	446.42	396.7	754.21	904.63	546.86	972.58	925.34	950.93
Alas2	0	4.25	0.69	0	0	0	2.26	1.56	0	9.76	12.2	10.6
Ifi209	677.61	861.2	1134.02	599.69	481.01	602.76	697.82	780.85	766.68	1704.45	1433.99	1515.3
Dennd4c	33.73	36.39	39.51	23.49	22.7	25.93	53.39	28.03	37.53	60.18	33.79	39.96
Gm48832	9.2	7.88	12.48	2.47	0	2.1	76.7	140.13	144.76	94.33	98.54	88.08
4930430E12Rik	165.57	136.46	163.59	93.97	76.75	86.21	115.05	147.14	198.37	203.3	190.51	167.19
Skap1	0	0	0	0	1.08	0.7	0	0.78	5.36	7.32	8.45	5.71
Lck	0	1.82	0	1.85	0	7.71	4.51	12.46	0	17.08	19.71	44.04
Gm4956	62.34	92.18	74.86	14.22	25.94	21.03	201.52	241.34	166.2	152.07	147.34	169.64
Slc35b4	29.64	29.11	23.57	42.66	29.18	29.44	42.11	47.49	37.53	76.44	85.4	48.93
Tnfrsf23	41.9	63.07	69.32	43.28	49.72	39.25	43.61	91.86	69.7	127.67	71.32	54.64
Hs6st1	31.68	51.55	48.52	21.64	24.86	18.22	66.92	87.97	58.98	62.62	67.57	52.2
Gdpd1	20.44	18.8	29.81	16.69	12.97	14.72	39.85	33.48	37.53	34.97	48.8	21.2
Dpp7	51.1	31.54	76.25	31.53	12.97	23.83	82.72	74.74	107.23	56.11	46.92	53.01
Ncapd2	18.4	15.77	28.42	22.26	18.38	15.42	58.65	30.36	32.17	44.73	52.55	49.75
Mkrn1	521.24	439.09	536.51	602.78	659.36	537.58	704.58	685.87	632.64	1002.67	872.78	1030.04
Ctnnd1	18.4	20.62	23.57	6.8	4.32	19.62	23.31	34.25	42.89	56.92	64.75	28.54
Fam216a	22.48	13.34	47.14	12.98	17.29	15.42	59.4	38.93	48.25	52.04	31.91	50.56
Gm43775	121.62	30.32	142.1	69.24	56.21	46.26	172.2	85.64	241.26	165.08	168.93	160.66
Ifi211	88.92	90.37	134.47	76.66	37.83	79.9	71.44	73.18	64.34	123.61	114.49	116.62
Dock4	21.46	9.1	34.66	10.51	14.05	16.82	20.3	11.68	58.98	51.23	34.72	57.09
Tspan4	330.12	262	383.32	179.29	139.44	173.12	237.62	284.16	364.57	485.48	391.35	368.63
Cd14	3980.86	2951.74	4687.87	2921.16	1890.53	2490.24	2928.12	3159.2	3232.92	6300.61	6194.89	5080.9
Irf2	1007.73	925.49	1206.8	1605.55	1880.81	1592.41	1290.36	1170.88	1195.59	2614.41	3137.33	2805.5
Arg2	20.44	14.56	19.41	6.8	4.32	4.91	16.54	7.79	26.81	16.26	15.02	17.13
Slc25a36	182.95	162.54	144.18	127.36	85.39	135.27	242.13	220.32	101.87	215.5	184.88	229.99
Gm30948	8.18	18.8	24.95	3.71	5.4	4.91	15.04	17.13	37.53	27.65	18.77	13.05
Nfxl1	22.48	24.26	27.03	19.17	15.13	19.62	25.57	17.91	21.45	44.73	41.29	41.59
Mrpl9	52.12	30.93	51.99	78.52	85.39	77.8	45.12	45.93	32.17	139.87	120.13	105.21
Hnrnpll	95.05	100.68	113.68	71.72	89.72	119.85	103.77	84.08	150.12	160.2	153.91	168
Xkr5	1.02	2.43	9.01	27.82	6.49	12.62	24.81	11.68	0	52.04	45.05	45.67
Car12	6.13	2.43	1.39	0	0	0	6.02	6.23	16.08	15.45	11.26	2.45
Rhoq	71.54	66.71	90.11	34	35.67	44.16	86.48	116.78	96.51	104.09	91.03	111.73
Bin1	76.65	71.56	112.29	42.04	29.18	40.65	80.46	108.99	64.34	121.98	82.59	78.29
S100a8	27.6	27.9	29.81	12.36	18.38	18.22	28.57	49.82	58.98	46.35	56.31	39.15
Fcgr1	444.59	486.4	516.41	352.39	234.56	309.09	166.93	189.96	316.32	690.4	548.07	590.46
Cd40	153.31	133.43	202.4	100.15	81.07	78.5	65.42	72.4	160.84	283.8	240.25	173.71
Abcc3	6.13	7.88	11.78	5.56	5.4	10.51	10.53	31.14	21.45	18.7	33.79	18.76
Klhl15	20.44	43.06	35.35	69.24	54.05	62.38	60.91	52.16	58.98	88.64	125.76	106.84
Rubcnl	0	1.21	0.69	0	0	0	0.75	1.56	5.36	3.25	7.51	5.71
Kif2a	194.19	220.15	140.71	170.63	220.51	249.51	202.28	210.98	214.46	366.75	498.33	401.25
Tbc1d2b	71.54	133.43	80.41	84.08	132.95	84.11	124.07	152.59	139.4	168.33	132.33	150.88
Gm29438	1.02	0	1.39	0	1.08	0.7	4.51	0	0	13.82	7.51	4.08
Tle3	173.75	208.63	189.23	209.58	229.16	271.94	245.89	238.22	176.93	322.02	394.16	368.63
Vldlr	5.11	1.21	3.47	0	0	0	12.03	14.79	5.36	6.51	8.45	3.26
Aldh3b1	50.08	44.88	66.54	40.19	36.75	35.04	48.88	66.95	58.98	74	57.25	67.69
Aga	36.79	30.32	38.12	39.57	42.16	32.94	53.39	55.27	58.98	67.49	86.34	57.9
Igha	0	0.61	1.39	7.42	0	0	16.54	17.13	16.08	2.44	40.35	26.1
Xylb	0	0	0	0	0	0.7	1.5	1.56	0	3.25	8.45	4.89
Tmem87b	93.01	114.02	89.42	90.26	83.23	107.94	133.1	135.46	85.78	153.69	216.79	176.16
Nlrc3	1.02	1.82	5.55	8.66	4.32	7.71	11.28	4.67	10.72	29.27	48.8	44.04
Ankrd36	1.02	3.03	0	1.24	1.08	1.4	0.75	2.34	0	33.34	27.22	39.96
C2	27.6	26.08	34.66	19.17	7.57	10.51	10.53	7.79	10.72	39.85	33.79	22.84
Lpar1	#N/A	#N/A	#N/A	#N/A	#N/A	#N/A	#N/A	#N/A	#N/A	#N/A	#N/A	#N/A
Gm16316	1.02	0	0	0	0	0.7	19.55	33.48	48.25	13.82	1.88	8.97
Gimap3	1.02	3.64	1.39	3.09	3.24	2.1	3.01	1.56	5.36	12.2	9.38	24.47
Smagp	20.44	10.31	16.64	3.09	1.08	10.51	31.58	36.59	37.53	22.77	29.09	22.02
Umps	41.9	23.65	25.65	26.58	33.51	28.74	36.09	31.92	58.98	60.18	68.51	70.95
Gypc	16.35	13.95	25.65	5.56	2.16	13.32	33.84	29.58	64.34	28.46	27.22	31.81
Gm28836	4.09	1.21	9.01	0.62	1.08	2.8	24.06	27.25	26.81	34.15	27.22	30.99
Nsg2	1.02	0	0	0	0	0	0	3.11	0	2.44	6.57	8.97
Gde1	452.76	479.73	446.4	205.25	252.94	226.39	519.6	611.13	579.03	454.57	400.73	395.54
Ndufaf6	28.62	35.18	58.23	19.78	22.7	16.12	24.81	32.7	128.67	48.79	37.54	39.96
Il11ra1	55.19	48.52	39.51	16.69	11.89	16.82	35.34	59.95	58.98	40.66	29.09	26.1
Ccdc6	67.45	77.63	76.94	94.59	85.39	102.33	103.02	102.76	48.25	152.88	167.99	156.59
Cpne8	36.79	54.58	27.03	14.22	6.49	4.91	64.67	58.39	42.89	59.36	23.46	48.93
Hhipl1	0	0	0.69	0	0	0	8.27	3.89	0	13.01	2.82	8.97
Cgnl1	64.39	117.66	68.62	32.77	16.21	33.64	88.73	210.98	209.09	90.26	71.32	94.6
Cnga1	4.09	1.21	0.69	0	1.08	0	1.5	0.78	0	0.81	10.32	12.23
Coa7	52.12	48.52	59.61	9.89	18.38	20.33	58.65	42.04	32.17	30.9	30.03	37.52
Txnip	2985.39	4611.07	3619.7	3669.22	3465.44	3604.65	5705.85	6426.61	3624.3	5919.23	6052.24	5530.27
Slc36a1	37.82	37.6	49.91	51.31	43.24	34.34	69.93	55.27	26.81	75.63	105.11	83.19
Hspb1	35.77	35.18	39.51	3.09	4.32	9.81	54.14	52.94	91.14	565.17	750.78	458.34
Slfn4	639.8	690.78	848.43	400.62	214.02	456.28	349.66	326.2	514.69	613.96	676.64	638.58
Tmed3	148.2	137.67	158.73	157.65	165.38	132.47	218.07	262.36	176.93	269.98	289.05	202.26
Tada2a	13.29	9.1	27.73	6.18	6.49	7.01	13.54	15.57	0	21.96	29.09	16.31
Adcy3	0	0.61	0	2.47	3.24	0.7	1.5	3.11	5.36	13.01	10.32	12.23
44812	75.63	117.05	118.53	#N/A	#N/A	#N/A	160.92	182.95	112.59	#N/A	#N/A	#N/A
Gm38832	1.02	4.85	0	3.09	0	1.4	21.05	15.57	85.78	26.02	24.4	21.2
Dnajc25	60.3	45.49	56.15	24.11	25.94	34.34	43.61	57.61	69.7	66.68	64.75	57.09
Rgs10	93.01	94.61	100.51	35.24	29.18	25.93	93.24	79.41	101.87	60.99	44.11	45.67
Ighm	65.41	67.93	110.91	354.87	291.85	164.01	454.18	390.81	402.1	861.17	880.29	991.71
Got2	167.61	176.49	159.43	222.56	223.75	167.51	268.45	281.82	176.93	444.82	321.9	385.76
Stxbp3	900.42	880.61	947.56	936.01	900.41	1023.99	920.4	1006.62	1367.15	2537.97	2259.85	2382.23
Ift172	#N/A	#N/A	#N/A	#N/A	#N/A	#N/A	#N/A	#N/A	#N/A	#N/A	#N/A	#N/A
Tnfrsf11a	17.37	29.72	34.66	26.58	6.49	12.62	30.83	26.47	16.08	34.97	65.69	35.07
Mfhas1	201.34	194.07	261.32	144.67	73.5	124.06	239.87	234.33	225.18	271.61	335.98	273.21
Gm12840	130.82	53.98	178.14	47.6	33.51	75.7	246.64	233.55	268.07	96.77	99.48	86.45
Htr2a	21.46	15.77	10.4	1.85	2.16	11.21	21.81	23.36	16.08	35.78	16.89	31.81
Saa2	1.02	1.21	3.47	0.62	2.16	0.7	2.26	11.68	5.36	10.57	15.02	11.42
Arntl	33.73	26.08	40.9	28.44	47.56	56.77	45.12	61.5	64.34	95.14	98.54	91.34
Sdf2l1	73.59	78.84	76.94	60.59	72.42	52.57	87.98	100.43	96.51	119.54	96.66	118.26
Dmac1	116.51	117.05	97.74	81.61	84.31	84.81	122.57	151.03	144.76	127.67	135.14	123.15
Plod3	280.04	283.83	363.22	252.24	194.57	219.38	418.09	432.07	589.75	457.83	342.54	348.24
Idh1	268.8	370.56	343.81	164.45	178.35	174.52	434.63	536.39	520.05	335.04	429.82	371.08
Snx5	195.21	194.68	200.32	152.09	175.11	174.52	215.06	253.79	369.94	348.05	351.93	276.47
Plpp1	40.88	33.96	51.99	26.58	19.46	18.22	60.16	83.3	64.34	123.61	94.79	105.21
Sumo3	503.87	515.51	718.12	528.59	425.88	430.34	541.41	512.26	981.13	850.6	790.2	875.9
Epha2	1.02	3.64	3.47	0	0	0	4.51	15.57	5.36	12.2	6.57	5.71
Gm44775	3.07	1.82	5.55	9.27	2.16	11.92	18.05	17.91	16.08	21.14	34.72	30.99
Birc3	897.35	940.04	800.6	1215.45	1381.42	1240.57	1395.63	1212.14	1292.1	2067.95	2434.41	2438.5
Txk	47.01	5.46	16.64	2.47	3.24	1.4	18.05	10.12	48.25	43.1	20.65	18.76
Picalm	673.53	833.3	632.17	425.34	484.25	468.89	758.72	758.27	627.28	702.6	729.2	704.64
Stx18	69.5	97.04	88.73	59.97	83.23	77.8	75.2	72.4	85.78	130.92	112.62	113.36
Ctsk	29.64	23.05	35.35	17.93	11.89	11.92	40.61	43.6	64.34	59.36	39.42	24.47
Ubp1	514.09	619.22	480.36	573.1	514.52	666.54	767.75	749.71	584.39	917.28	1083.94	1061.85
Arid5b	74.61	60.04	73.48	68.62	46.48	73.59	58.65	53.72	58.98	141.5	108.86	119.07
Flt1	2.04	6.06	22.87	0	2.16	1.4	15.79	3.11	21.45	7.32	16.89	8.16
Dusp2	11.24	7.28	10.4	6.18	20.54	9.81	18.05	19.46	16.08	30.9	29.09	40.78
Slc28a2	#N/A	#N/A	#N/A	#N/A	#N/A	#N/A	#N/A	#N/A	#N/A	#N/A	#N/A	#N/A
Ripk3	41.9	28.5	46.44	21.64	21.62	29.44	45.12	40.48	26.81	73.19	65.69	41.59
Serpine2	1.02	3.64	2.77	0	0	0	7.52	9.34	5.36	5.69	9.38	5.71
Spsb1	33.73	27.9	36.74	39.57	35.67	30.84	66.92	68.51	5.36	222.81	134.2	127.23
Gm45902	3.07	4.85	11.09	1.24	1.08	3.5	13.54	8.56	0	6.51	9.38	9.79
Slc39a14	49.06	26.08	27.73	15.46	7.57	16.82	23.31	33.48	58.98	58.55	40.35	39.15
Pex13	23.51	23.05	26.34	17.93	28.1	16.82	26.32	43.6	32.17	73.19	60.06	43.22
Kifc3	24.53	15.16	34.66	22.87	27.02	24.53	41.36	42.82	48.25	39.03	54.43	50.56
Gm48843	38.84	20.01	32.58	29.68	17.29	26.63	41.36	45.15	48.25	51.23	45.99	45.67
Socs6	49.06	41.85	65.16	61.82	45.4	52.57	45.87	43.6	37.53	74	108.86	75.03
Isyna1	145.13	224.4	141.41	207.11	246.45	223.58	231.6	241.34	305.6	479.78	380.08	335.19
Fam129b	746.09	869.09	887.25	400	378.32	445.76	625.63	874.27	938.24	1016.49	695.41	759.28
Glrx	1636.29	1603.53	2225.06	1826.26	1466.81	1951.96	1054.24	996.49	1324.26	3488.6	3266.84	2718.24
Samd8	64.39	72.78	74.17	43.28	28.1	43.45	84.97	87.97	48.25	78.07	90.09	61.98
Vav1	112.42	173.45	119.22	83.46	97.28	100.23	111.29	156.48	69.7	177.28	156.73	153.32
Mrap	0	0	0	0	1.08	0	5.26	3.11	5.36	27.65	30.97	9.79
Apip	38.84	36.39	32.58	29.06	38.91	34.34	40.61	49.05	48.25	62.62	72.26	72.58
Nucb2	96.07	106.13	88.03	79.13	94.04	113.54	143.62	155.7	107.23	168.33	164.23	169.64
Rcbtb1	7.15	8.49	8.32	8.04	1.08	4.21	12.78	13.23	10.72	15.45	22.52	15.5
Hbb-bt	64.39	70.35	49.21	6.8	12.97	18.92	72.94	52.94	107.23	121.17	137.96	124.78
Ablim1	0	1.21	4.85	7.42	3.24	2.8	8.27	15.57	5.36	27.65	26.28	24.47
Mfsd7a	13.29	14.56	11.78	2.47	1.08	3.5	27.82	35.81	10.72	30.9	16.89	9.79
Gm36172	3.07	4.25	8.32	0	1.08	1.4	38.35	25.69	26.81	6.51	10.32	5.71
Sel1l3	51.1	53.37	61	22.26	19.46	25.93	48.13	59.95	144.76	71.56	46.92	52.2
Gm42462	20.44	32.75	15.25	8.66	11.89	15.42	30.08	26.47	32.17	21.96	24.4	26.91
Spc25	8.18	11.52	15.94	2.47	3.24	1.4	9.02	15.57	21.45	21.14	12.2	13.86
Zmpste24	154.33	123.72	146.95	129.21	121.06	142.98	169.94	151.81	214.46	179.72	268.4	237.33
Wdr60	2.04	3.64	0	0	0	0	2.26	0.78	0	0	12.2	6.52
Commd9	23.51	34.57	30.5	21.64	16.21	12.62	36.09	40.48	42.89	35.78	42.23	34.25
Rpa2	83.81	93.4	63.08	61.21	59.45	39.95	130.84	83.3	26.81	95.14	81.65	94.6
Tnfrsf1a	118.56	161.93	171.21	66.15	77.83	92.52	136.86	164.27	230.54	172.4	105.11	130.49
Cttnbp2nl	23.51	18.8	32.58	14.22	12.97	16.12	45.12	45.15	37.53	82.95	100.42	70.95
Prnp	7.15	8.49	4.85	6.18	5.4	2.8	9.78	8.56	21.45	22.77	14.08	9.79
B4gat1	10.22	9.1	2.08	5.56	1.08	6.31	18.8	26.47	10.72	20.33	21.58	6.52
Gm47411	1.02	0	0	0.62	0	0.7	3.01	0	0	6.51	9.38	10.6
Prok2	10.22	14.56	13.86	0.62	1.08	6.31	4.51	24.13	0	14.64	22.52	19.57
Ly6a	1647.53	2034.74	2189.01	1037.4	1042.01	1241.27	1233.21	1537.56	2133.83	3917.15	3743.59	3266.29
Cd3g	0	0	0	0.62	0	0	3.01	0.78	0	0.81	12.2	11.42
Grk3	7.15	4.25	5.55	12.36	17.29	9.81	8.27	17.91	21.45	39.85	48.8	38.33
Hif3a	0	0	0	0	1.08	0	7.52	7.01	10.72	26.84	30.03	31.81
Trim32	3.07	7.88	8.32	3.71	10.81	2.8	27.82	23.36	0	26.84	23.46	12.23
4930481A15Rik	1.02	7.88	1.39	14.84	9.73	10.51	18.05	15.57	5.36	26.84	27.22	30.18
Oaf	25.55	26.69	29.11	27.2	24.86	34.34	26.32	39.7	69.7	49.6	39.42	68.51
Sec11a	511.02	594.35	526.11	477.28	505.87	407.91	576.75	569.09	670.17	679.02	784.57	704.64
Trem1	76.65	87.33	34.66	16.07	24.86	21.73	51.13	54.5	48.25	31.71	30.97	40.78
Cep85l	32.71	49.73	42.98	48.84	28.1	34.34	61.66	40.48	58.98	96.77	71.32	110.92
Rab31	116.51	116.44	157.35	85.93	90.8	80.6	185.73	161.93	187.65	126.86	178.31	136.2
Kyat1	#N/A	#N/A	#N/A	#N/A	#N/A	#N/A	#N/A	#N/A	#N/A	#N/A	#N/A	#N/A
Cyth3	32.71	14.56	22.18	14.84	14.05	16.82	29.33	15.57	5.36	43.1	32.85	40.78
Gpx3	7.15	12.13	15.94	3.09	3.24	8.41	36.09	33.48	16.08	44.73	42.23	22.02
Gla	580.52	467.6	567.7	300.46	294.01	399.5	514.34	550.41	820.29	651.37	486.13	512.17
Acaca	51.1	40.63	50.6	32.15	22.7	34.34	41.36	63.84	96.51	68.31	61.94	102.76
Epha4	0	0.61	1.39	3.09	0	1.4	4.51	3.89	16.08	5.69	10.32	12.23
Gm26917	77.68	36.39	82.49	34	19.46	30.84	72.19	59.17	80.42	75.63	84.46	89.71
Smpdl3b	87.9	98.25	139.33	54.4	33.51	54.67	55.64	82.52	150.12	100.84	99.48	81.56
Nme4	4.09	6.06	14.56	0.62	2.16	0	7.52	10.12	5.36	13.01	5.63	22.02
Sh3bgrl2	18.4	20.62	19.41	3.71	12.97	21.03	40.61	35.81	10.72	53.67	28.15	53.01
Entpd7	34.75	31.54	103.28	60.59	54.05	56.07	69.18	59.17	96.51	103.28	98.54	94.6
Mlxip	147.17	234.71	135.17	129.21	114.58	160.5	89.48	195.41	117.95	220.38	248.7	249.56
Timm8a1	31.68	29.11	32.58	4.95	12.97	24.53	48.88	65.39	42.89	42.29	31.91	17.94
Cyb5a	2377.27	2379.83	2302.69	1199.99	1065.79	1183.79	1861.09	1854.41	2605.64	2158.21	1949.22	1669.44
Hivep2	42.93	29.11	22.87	21.64	12.97	18.92	41.36	36.59	48.25	52.04	58.19	42.41
Plekhm3	58.26	22.44	49.21	28.44	8.65	28.74	62.41	62.28	37.53	97.58	93.85	48.93
9530059O14Rik	3.07	1.21	0	0.62	1.08	6.31	6.77	0.78	5.36	22.77	6.57	39.96
Sfmbt1	35.77	50.34	61.69	32.15	37.83	35.75	54.89	42.82	64.34	54.48	59.12	69.32
Il13ra1	35.77	40.63	47.83	17.93	14.05	17.52	40.61	55.27	48.25	30.9	37.54	30.99
Ms4a4b	10.22	2.43	6.93	6.8	17.29	9.81	6.77	7.01	21.45	40.66	30.97	49.75
Ifi204	364.87	277.77	529.58	261.51	171.87	316.1	383.5	347.22	423.55	666.82	610.95	621.45
Ptk2	61.32	51.55	104.67	25.97	25.94	34.34	72.94	91.09	26.81	61.8	69.45	47.3
S100a4	207.47	218.94	182.3	8.04	5.4	6.31	226.34	288.83	241.26	30.9	21.58	10.6
Guf1	41.9	58.83	41.59	48.22	41.08	53.27	81.96	59.95	123.31	82.13	84.46	67.69
Slc25a30	391.44	454.25	490.07	271.4	231.32	337.83	469.22	554.3	423.55	789.61	920.65	685.06
Gm15675	15.33	10.31	15.25	30.29	27.02	21.03	87.98	83.3	32.17	114.66	133.26	108.47
Gm42759	147.17	50.94	101.2	89.64	115.66	65.18	156.41	147.92	166.2	238.27	196.14	248.74
Aff3	0	1.21	0	13.6	6.49	6.31	6.77	7.79	0	33.34	38.48	38.33
Dse	17.37	40.63	29.11	8.04	7.57	11.92	33.09	33.48	37.53	28.46	30.97	22.84
Scrn3	20.44	21.23	31.19	37.09	22.7	35.04	40.61	80.97	21.45	86.2	72.26	63.61
Ucp2	4237.39	5150.23	4183.94	5121.45	5135.46	4374.22	6587.89	6903.06	4959.29	8755.64	8192.91	8510.3
Ehmt2	81.76	79.45	74.86	51.31	54.05	66.58	89.48	117.56	53.61	94.33	118.25	84.82
Mki67	20.44	20.62	9.01	25.97	3.24	11.21	37.6	21.8	21.45	27.65	44.11	76.66
Rad51b	2.04	4.85	1.39	0.62	0	0.7	6.77	5.45	0	12.2	1.88	9.79
Cd59a	9.2	8.49	12.48	32.15	35.67	30.14	27.07	7.79	16.08	107.34	96.66	66.06
BC028528	20.44	15.77	24.26	35.24	8.65	23.13	19.55	31.14	26.81	79.69	45.99	49.75
Ptrh2	31.68	24.87	24.26	18.55	11.89	23.13	29.33	27.25	16.08	28.46	34.72	41.59
Pmepa1	79.72	51.55	97.04	35.24	25.94	35.04	27.07	33.48	48.25	73.19	62.88	63.61
Rims2	5.11	0	0.69	0.62	0	0.7	0.75	5.45	0	13.82	14.08	32.62
St6gal1	36.79	70.35	40.2	53.17	60.53	32.24	42.86	56.83	53.61	87.82	112.62	88.08
1810043G02Rik	7.15	6.06	9.01	4.33	4.32	0.7	27.07	10.9	10.72	14.64	12.2	10.6
Fbxo32	10.22	15.16	9.01	20.4	11.89	16.12	17.3	35.03	16.08	34.15	44.11	35.07
Clec4a1	85.85	155.87	148.34	95.83	47.56	95.32	180.47	200.86	198.37	387.89	314.39	309.09
Il15ra	139	138.88	170.52	131.68	89.72	139.48	152.65	147.92	117.95	470.03	508.65	459.97
Tdp1	34.75	34.57	56.84	72.95	74.58	58.87	46.62	56.83	91.14	94.33	125.76	119.89
Pitpnm2	0	0	0.69	1.24	0	0.7	0	1.56	0	14.64	3.75	6.52
2010111I01Rik	55.19	44.88	52.68	20.4	14.05	24.53	43.61	43.6	96.51	45.54	41.29	48.93
Vcpkmt	3.07	12.13	4.85	6.8	2.16	3.5	9.02	25.69	10.72	22.77	34.72	34.25
Slco4c1	59.28	22.44	23.57	147.14	75.66	162.61	36.85	25.69	53.61	244.77	263.71	287.89
AC154378.1	1.02	0	1.39	1.24	0	1.4	11.28	2.34	0	33.34	24.4	41.59
Lat	8.18	1.82	3.47	4.95	2.16	7.71	7.52	23.36	10.72	61.8	39.42	41.59
Siglec1	69.5	89.15	155.27	91.5	99.44	137.37	50.38	40.48	91.14	242.33	162.36	204.7
Mfsd1	165.57	158.29	173.98	114.37	121.06	132.47	218.07	226.55	268.07	200.05	170.8	198.99
Rin2	215.65	129.79	246.77	146.52	128.63	183.63	268.45	236.67	369.94	822.14	884.98	605.14
Tacc1	1012.84	603.45	1005.09	1150.53	1231.17	923.77	1465.56	1434.8	1334.99	1288.1	1665.8	1576.46
Chil5	0	0	0	4.95	0	0	9.02	4.67	16.08	2.44	1.88	0.82
Wnt11	4.09	1.82	0.69	3.71	3.24	2.8	29.33	26.47	16.08	7.32	10.32	3.26
Cd3eap	60.3	29.72	45.75	53.17	60.53	44.16	75.95	78.63	91.14	59.36	37.54	68.51
Nudt6	12.26	23.65	20.79	87.79	43.24	39.25	50.38	38.15	107.23	74.81	61	67.69
Foxp1	420.06	201.35	335.49	628.13	461.55	532.67	584.27	430.52	600.48	615.59	553.7	653.26
Usp20	6.13	7.88	4.85	18.55	11.89	2.1	19.55	18.68	26.81	14.64	22.52	16.31
Tmem19	71.54	44.27	63.77	69.86	76.75	49.76	108.28	101.99	80.42	86.2	114.49	101.94
Bbs9	3.07	5.46	6.24	17.31	19.46	11.21	33.84	23.36	16.08	49.6	34.72	39.15
9130230L23Rik	1.02	3.64	3.47	2.47	1.08	6.31	9.78	14.79	10.72	4.88	15.02	10.6
Pacs1	81.76	97.04	74.86	170.63	170.79	173.82	136.86	181.39	144.76	123.61	153.91	153.32
Gba2	29.64	43.06	30.5	76.66	45.4	44.86	97.75	62.28	64.34	82.13	63.82	70.95
Daglb	58.26	64.29	85.95	155.18	114.58	94.62	120.31	158.82	187.65	143.94	148.28	122.33
Adamts10	18.4	18.19	22.87	34.62	28.1	23.83	32.33	52.94	53.61	45.54	39.42	35.88
Egln1	143.09	178.91	153.19	152.7	126.47	135.27	1184.33	1252.62	670.17	128.48	137.02	123.96
Samd9l	2343.54	2122.07	2211.89	3086.22	2788.78	3365.65	3924.46	3337.48	3002.38	2046.81	2789.16	3089.32
Tmem206	4.09	5.46	2.08	4.95	7.57	4.91	15.04	17.91	16.08	13.01	5.63	13.05
H2-Ab1	852.38	1238.43	1210.96	380.21	286.44	250.22	2236.32	2662.51	1785.34	468.4	449.53	432.24
Ermp1	16.35	35.18	25.65	34	32.43	36.45	68.43	52.94	101.87	44.73	38.48	30.99
C1qtnf12	23.51	26.08	14.56	27.82	25.94	28.04	57.15	76.29	48.25	26.02	22.52	38.33
Wdr4	37.82	46.09	17.33	17.31	19.46	24.53	63.16	70.07	69.7	23.58	17.83	20.39
Glo1	52.12	41.85	42.28	49.46	48.64	30.84	90.23	101.99	48.25	47.98	64.75	51.38
Lgalsl	27.6	31.54	31.89	74.81	68.1	44.16	83.47	73.96	58.98	90.26	109.8	63.61
Cep19	24.53	18.19	28.42	46.99	34.59	28.74	48.88	47.49	37.53	28.46	27.22	22.02
Gtf2e2	107.31	148.59	134.47	127.36	139.44	135.27	227.84	275.59	268.07	130.92	164.23	111.73
Alpk2	80.74	67.32	67.24	249.15	254.02	232.69	121.82	109.77	117.95	180.53	256.2	241.4
Gtf2ird2	12.26	28.5	25.65	43.89	56.21	40.65	49.63	30.36	80.42	34.97	34.72	62.8
Slc25a15	10.22	6.67	18.02	9.27	14.05	9.11	33.09	37.37	26.81	16.26	38.48	17.94
Rnaseh2c	49.06	53.37	45.75	74.81	81.07	54.67	94.75	98.09	91.14	83.76	81.65	75.03
Kat2a	12.26	16.98	32.58	171.25	141.6	121.25	48.88	57.61	42.89	204.11	152.97	126.41
Ptprb	0	3.64	2.77	0	0	0	21.05	4.67	53.61	0	0	0
Plekhf1	9.2	8.49	3.47	17.31	16.21	4.21	21.05	31.92	0	8.95	0.94	3.26
Prkag2	7.15	12.74	12.48	29.06	18.38	11.21	36.85	48.27	48.25	31.71	28.15	31.81
Pafah1b3	156.37	197.11	192.01	119.94	128.63	120.55	297.02	355.78	273.43	65.87	73.2	48.93
Hscb	25.55	18.8	24.95	27.2	29.18	23.13	56.4	60.72	26.81	41.47	45.99	43.22
Depp1	0	0.61	0	0	0	0	3.76	7.01	32.17	0	0	0
Wrn	52.12	66.11	61.69	79.13	94.04	77.1	107.53	106.66	69.7	76.44	81.65	48.12
Pde6g	#N/A	#N/A	#N/A	#N/A	#N/A	#N/A	#N/A	#N/A	#N/A	#N/A	#N/A	#N/A
Mbd5	39.86	42.45	23.57	76.04	83.23	77.8	88.73	91.86	48.25	151.25	77.89	118.26
Abcg2	0	1.82	1.39	14.22	5.4	6.31	11.28	14.01	10.72	20.33	30.03	22.02
Cdk5	55.19	38.21	46.44	77.28	49.72	45.56	78.96	93.42	85.78	87.01	72.26	59.54
Klhl21	21.46	24.26	27.03	41.42	52.97	21.73	52.64	52.16	26.81	53.67	53.49	54.64
Zfp606	14.31	23.65	24.26	37.09	41.08	42.75	44.37	44.38	42.89	33.34	28.15	23.65
Snrk	131.84	111.59	157.35	225.66	199.97	197.65	239.12	242.12	193.01	243.96	256.2	247.93
Ier2	672.5	961.27	697.32	1283.45	1234.41	890.12	2610.04	3124.17	1753.17	1196.21	1249.11	1376.65
Mad1l1	16.35	10.31	14.56	43.89	32.43	18.22	39.85	21.8	37.53	48.79	58.19	46.49
Chchd7	81.76	47.91	51.99	81.61	97.28	64.48	90.99	105.1	101.87	93.52	86.34	91.34
Ltb	320.92	292.32	316.08	328.28	315.63	246.71	541.41	528.61	477.16	222	158.6	202.26
Chchd6	2.04	3.03	8.32	3.09	3.24	0.7	15.79	16.35	37.53	2.44	7.51	2.45
Add3	447.65	491.86	465.11	701.7	677.74	736.63	967.02	872.71	836.38	983.96	793.95	844.1
Meis1	23.51	21.83	29.81	38.95	38.91	16.82	39.85	45.15	69.7	42.29	21.58	20.39
Wdr54	4.09	7.28	2.77	0	4.32	0.7	19.55	19.46	32.17	0	0	0
Sufu	57.23	60.65	63.08	67.39	74.58	65.88	86.48	94.2	117.95	72.37	117.31	71.77
Chd6	69.5	63.68	47.14	115.61	59.45	82.7	126.33	75.52	182.29	99.21	88.22	114.99
Acaa1a	55.19	61.86	55.45	44.51	23.78	25.23	93.24	119.11	69.7	46.35	45.99	43.22
Zscan22	17.37	26.69	21.49	34.62	39.99	39.95	49.63	44.38	42.89	45.54	36.6	36.7
Pcbd2	108.34	114.62	106.05	88.41	118.9	88.31	246.64	240.56	187.65	121.17	100.42	148.43
Aaed1	33.73	26.08	44.36	76.04	60.53	49.76	90.23	86.41	91.14	91.89	78.83	75.85
Plod2	3.07	2.43	1.39	0	0	0	9.78	13.23	10.72	0	1.88	0
Etfbkmt	2.04	3.03	4.16	6.8	2.16	7.01	12.03	10.12	16.08	12.2	18.77	8.16
Ganc	54.17	22.44	42.98	147.76	76.75	111.44	109.79	56.05	134.03	179.72	163.3	146.8
Fstl3	3.07	12.13	6.93	11.13	2.16	4.21	23.31	38.15	16.08	13.82	5.63	8.97
Adcy9	20.44	3.03	11.09	19.17	20.54	16.12	74.44	73.96	107.23	30.09	37.54	35.88
Mindy2	150.24	86.73	149.72	357.34	233.48	337.13	239.12	181.39	246.62	389.52	358.5	378.42
4931428F04Rik	5.11	7.28	9.01	4.33	1.08	3.5	36.85	39.7	42.89	4.07	0.94	2.45
Acrv1	1.02	0	0.69	0.62	0	0.7	1.5	1.56	42.89	0.81	0	0
Sipa1l1	326.03	323.25	365.99	431.53	497.22	435.95	724.89	680.42	471.8	365.94	339.73	450.19
Rarg	136.95	319.61	178.84	210.82	224.83	215.17	387.26	628.26	171.56	177.28	197.08	146.8
Tet2	246.31	92.18	255.78	121.17	72.42	143.68	293.26	278.71	509.33	131.74	166.11	128.04
Fam117b	239.16	369.95	273.11	414.22	417.24	352.54	682.78	758.27	461.08	542.4	677.58	539.08
Tpra1	108.34	95.22	107.44	105.1	81.07	92.52	166.18	165.04	214.46	125.23	106.05	110.1
Pi16	38.84	37.6	31.89	79.13	73.5	33.64	145.13	182.17	134.03	95.96	81.65	79.11
Ndufa4l2	2.04	3.03	2.77	0	0	0	18.8	31.92	16.08	0	0	0
Adgre5	774.71	806.01	822.09	863.05	983.64	944.09	1327.2	1332.81	986.5	937.61	825.86	946.86
Miga1	16.35	12.74	15.94	31.53	18.38	17.52	36.85	42.04	10.72	40.66	30.97	35.07
Ankrd37	50.08	80.06	51.99	3.71	11.89	9.81	124.07	156.48	96.51	2.44	9.38	4.08
Rab3a	3.07	0	1.39	9.89	2.16	5.61	10.53	15.57	5.36	10.57	18.77	13.86
Trappc6a	90.96	92.18	103.28	78.52	83.23	72.19	359.44	355.78	225.18	79.69	68.51	83.19
Macf1	176.81	191.04	240.53	231.22	243.21	243.21	358.68	296.61	316.32	331.78	296.56	405.33
Sord	68.48	41.24	83.87	184.23	145.92	100.93	142.12	144.8	225.18	165.08	177.37	161.48
Btg2	588.7	644.08	510.17	1360.11	1216.04	1082.17	1136.21	1392.76	1152.7	1201.9	1130.87	1162.98
Dcaf4	48.04	35.18	29.11	49.46	50.8	35.75	85.72	51.38	58.98	55.3	75.08	66.06
Hmgn5	27.6	20.01	29.81	92.74	87.55	59.58	68.43	67.73	42.89	70.75	130.45	101.13
Narf	68.48	87.33	82.49	40.8	57.29	51.87	120.31	177.5	85.78	60.18	38.48	58.72
Espl1	30.66	29.11	22.18	45.75	30.27	29.44	142.12	105.88	85.78	55.3	74.14	81.56
Scp2	433.35	394.21	504.62	649.15	743.67	527.77	934.68	1008.95	793.49	616.4	648.49	619
Hddc2	7.15	6.67	6.24	7.42	9.73	4.21	49.63	45.15	48.25	10.57	7.51	9.79
Rasgrp2	40.88	26.08	25.65	38.95	35.67	25.23	100.01	53.72	101.87	35.78	33.79	39.15
Zfp362	76.65	86.73	64.46	109.43	81.07	47.66	156.41	177.5	166.2	135.8	99.48	117.44
Atp6v0d2	4.09	13.95	17.33	0.62	2.16	4.21	40.61	45.15	85.78	4.07	10.32	8.97
1190002N15Rik	18.4	13.34	20.1	19.78	9.73	18.22	107.53	95.76	85.78	27.65	33.79	33.44
Sirt4	1.02	4.25	2.08	3.09	2.16	1.4	15.04	14.79	16.08	9.76	4.69	2.45
Vegfb	6.13	11.52	6.93	8.04	3.24	2.8	22.56	22.58	37.53	8.95	16.89	15.5
Mettl21a	23.51	12.74	13.86	11.75	8.65	13.32	43.61	47.49	10.72	17.89	13.14	17.13
Fzd7	51.1	35.78	54.07	41.42	46.48	36.45	101.51	119.11	128.67	58.55	60.06	40.78
Fech	99.14	127.36	94.27	129.83	154.57	131.07	189.49	158.82	155.48	207.36	126.69	161.48
Zmym3	25.55	46.7	38.82	84.7	35.67	69.39	78.2	86.41	80.42	78.07	97.6	101.94
Cars2	39.86	24.26	36.04	57.5	72.42	37.15	74.44	62.28	64.34	94.33	56.31	42.41
Smpd1	59.28	72.17	63.08	102.01	103.77	86.91	107.53	116	101.87	97.58	111.68	93.79
Zfyve9	1.02	1.21	2.77	8.66	0	1.4	5.26	16.35	37.53	13.82	11.26	18.76
Pex26	14.31	10.92	11.09	23.49	39.99	21.73	45.12	31.92	58.98	27.65	40.35	26.1
Ascl2	0	12.13	7.62	14.84	21.62	7.01	83.47	100.43	117.95	31.71	75.08	26.91
Sytl1	157.39	143.74	155.27	494.59	425.88	277.55	577.5	547.29	402.1	502.55	479.56	482.81
Aaas	135.93	141.92	133.78	160.12	184.84	159.8	216.56	207.08	235.9	222	203.65	221.01
Rpap3	17.37	10.92	20.79	29.06	14.05	18.22	45.12	22.58	80.42	29.27	45.05	45.67
Carns1	60.3	90.37	59.61	124.88	122.14	113.54	144.38	158.04	117.95	167.52	153.91	189.21
Scarb1	3.07	7.88	13.17	9.89	3.24	7.01	23.31	32.7	16.08	19.52	7.51	16.31
Tspan32	267.78	204.38	248.85	391.96	308.06	240.4	385	377.58	391.38	375.69	375.39	375.97
Vim	395.53	408.77	469.97	417.93	444.26	390.39	839.18	850.13	1233.12	706.66	610.95	540.71
Ciita	0	1.21	4.16	9.89	8.65	6.31	6.77	12.46	10.72	0	0	3.26
Wdr31	17.37	24.26	26.34	24.11	9.73	16.82	43.61	56.83	48.25	24.4	19.71	28.54
Pla2g12a	58.26	45.49	81.79	59.35	68.1	61.68	153.4	170.49	198.37	68.31	101.36	90.53
Angptl6	2.04	3.64	4.16	2.47	4.32	0.7	21.05	18.68	5.36	1.63	0.94	2.45
Jakmip1	0	0	0	0	0	0	0	0	0	0	0	0
Deptor	9.2	2.43	2.77	8.04	10.81	3.5	18.8	18.68	32.17	17.08	22.52	23.65
Pecr	8.18	6.67	4.85	4.33	0	7.01	63.92	80.19	16.08	15.45	38.48	8.97
Racgap1	15.33	18.8	18.02	28.44	34.59	24.53	46.62	29.58	42.89	47.17	58.19	54.64
Zfp692	2.04	7.88	3.47	12.98	9.73	7.01	39.1	23.36	10.72	24.4	15.02	21.2
Cchcr1	9.2	19.41	11.78	16.69	30.27	10.51	16.54	42.82	53.61	8.95	12.2	5.71
Agap1	44.97	35.78	57.53	197.83	113.5	105.83	191	180.61	246.62	191.91	205.53	168
Helq	2.04	9.7	27.73	29.06	15.13	18.22	66.92	39.7	96.51	24.4	41.29	50.56
Acbd6	117.53	123.72	97.04	93.97	91.88	83.41	224.84	243.67	144.76	88.64	97.6	101.13
4930430F08Rik	9.2	4.85	9.7	8.66	4.32	8.41	18.8	28.8	10.72	28.46	10.32	6.52
Fmo5	163.53	163.14	135.17	221.95	231.32	154.9	323.34	246.01	262.71	160.2	178.31	185.13
Gcdh	7.15	1.82	0.69	7.42	3.24	3.5	14.29	19.46	26.81	15.45	10.32	13.05
Hes6	127.76	110.38	106.75	148.99	149.17	110.04	200.77	212.53	85.78	183.78	163.3	165.56
Aco1	17.37	11.52	13.86	21.64	22.7	14.02	53.39	22.58	58.98	33.34	17.83	24.47
Nos1ap	1.02	1.21	4.85	0.62	2.16	0.7	10.53	18.68	10.72	2.44	0.94	6.52
Haus4	34.75	24.87	40.2	80.99	61.61	44.16	74.44	66.95	37.53	65.06	67.57	66.88
Zfp770	4.09	5.46	9.01	8.66	16.21	5.61	19.55	23.36	16.08	6.51	1.88	12.23
Nrbp2	0	1.21	4.16	1.85	5.4	2.8	11.28	20.24	21.45	1.63	0.94	3.26
Fut11	50.08	84.3	54.76	85.93	82.15	46.96	86.48	112.88	134.03	84.57	81.65	77.48
Zfhx3	98.12	58.83	108.13	307.26	197.81	184.33	212.05	154.15	268.07	206.55	266.53	207.15
Tbl2	18.4	47.91	27.03	37.71	31.35	29.44	107.53	123.78	48.25	40.66	63.82	30.18
Fance	51.1	37.6	45.06	32.77	32.43	41.35	100.01	83.3	53.61	38.22	33.79	35.07
Rnf144a	0	0.61	2.77	5.56	2.16	3.5	14.29	7.79	21.45	7.32	3.75	7.34
Tmpo	221.78	286.86	230.13	359.19	276.72	275.45	530.13	558.97	514.69	388.71	503.02	404.51
Matk	1.02	1.82	1.39	3.71	4.32	0	44.37	49.05	16.08	10.57	14.08	9.79
G430095P16Rik	7.15	8.49	13.17	37.71	25.94	18.92	175.96	140.13	53.61	46.35	44.11	30.18
Ppp1r15a	210.54	229.86	144.87	216.38	217.27	207.46	321.09	330.09	268.07	187.03	251.51	260.16
Mthfd1l	20.44	22.44	16.64	6.18	10.81	9.11	218.07	242.12	107.23	11.38	8.45	14.68
Idh2	32.71	36.39	26.34	37.09	43.24	16.12	98.51	107.43	112.59	50.42	60.06	49.75
Tmem14a	8.18	2.43	7.62	9.89	4.32	4.91	19.55	29.58	42.89	17.08	18.77	18.76
Cenpx	375.09	676.22	502.54	410.51	438.85	257.93	952.73	1112.49	793.49	385.45	486.13	367
Mucl1	13.29	15.77	21.49	3.71	2.16	6.31	45.12	31.14	48.25	8.13	1.88	6.52
Eno1	1786.53	2248.22	2114.15	736.32	926.35	843.86	3829.72	3435.57	2895.15	448.07	498.33	415.12
Adam15	95.05	161.93	107.44	30.91	30.27	37.85	129.34	236.67	246.62	59.36	70.39	31.81
Rnf113a1	8.18	15.16	9.01	11.13	16.21	4.91	27.82	28.8	21.45	18.7	11.26	15.5
Msh3	20.44	7.88	17.33	15.46	21.62	23.13	36.85	37.37	32.17	39.85	26.28	29.36
Dusp23	21.46	15.16	23.57	34	27.02	25.23	51.13	40.48	32.17	40.66	47.86	36.7
Zfp395	42.93	104.31	47.83	74.19	60.53	57.47	405.3	499.03	176.93	87.01	88.22	118.26
Tspan9	15.33	15.77	12.48	3.09	27.02	4.21	50.38	47.49	75.06	8.95	34.72	31.81
Pgls	140.02	131.61	97.74	207.73	143.76	140.88	193.25	201.63	182.29	181.34	144.53	161.48
Tom1	106.29	117.05	88.73	85.93	108.09	87.61	157.16	191.51	134.03	121.17	96.66	94.6
Abhd11	33.73	30.93	35.35	28.44	45.4	33.64	63.16	58.39	69.7	36.59	31.91	17.13
Zc4h2	3.07	1.82	4.16	7.42	2.16	16.82	15.79	27.25	75.06	30.09	8.45	22.02
Pgm2	216.67	300.21	194.78	111.28	124.31	132.47	919.64	982.48	600.48	119.54	130.45	125.6
Abhd18	75.63	46.09	63.08	64.3	46.48	48.36	163.93	204.75	107.23	56.11	63.82	81.56
Mr1	5.11	4.25	5.55	12.36	3.24	5.61	30.08	26.47	26.81	17.89	14.08	8.16
Cyp4v3	215.65	271.1	282.12	595.98	475.61	383.38	554.94	572.21	723.79	610.71	509.59	451
Vegfa	647.97	646.51	472.04	63.68	57.29	114.24	1564.07	1730.63	965.05	66.68	157.66	84
Glod5	0	0.61	0.69	0.62	0	0	10.53	3.89	5.36	0	0	0
Myo18a	58.26	65.5	45.06	72.95	57.29	53.97	90.23	93.42	101.87	69.12	69.45	95.42
Mgst3	2.04	4.25	2.77	0.62	1.08	0.7	11.28	21.8	16.08	7.32	5.63	4.08
Polr3g	3.07	0	15.25	11.13	11.89	5.61	41.36	49.05	69.7	10.57	15.02	17.94
Tmed4	73.59	93.4	99.82	109.43	157.81	105.83	161.67	144.8	144.76	141.5	161.42	154.14
Fxyd4	8.18	1.21	9.7	1.24	0	4.21	77.45	120.67	48.25	1.63	12.2	4.89
Rasgrp3	0	0	1.39	4.33	4.32	8.41	7.52	3.89	10.72	4.88	3.75	7.34
Pros1	22.48	24.26	41.59	50.7	48.64	37.15	51.89	78.63	96.51	55.3	72.26	65.24
Iqgap3	14.31	15.77	25.65	9.89	3.24	4.21	47.37	35.81	123.31	9.76	6.57	8.97
Pja1	40.88	66.11	64.46	77.9	88.64	77.1	109.03	127.68	75.06	103.28	93.85	97.87
Prr15	0	2.43	4.85	0.62	5.4	0	11.28	24.91	26.81	0	0	3.26
9430015G10Rik	23.51	23.65	22.18	21.02	48.64	42.75	42.86	50.6	42.89	30.09	45.99	42.41
Prepl	29.64	23.65	24.26	45.75	36.75	27.33	94.75	78.63	26.81	40.66	61.94	53.01
Sort1	86.87	106.74	66.54	170.63	169.7	134.57	162.42	159.59	160.84	164.26	161.42	221.83
Smco4	0	3.03	0.69	0	0	0	9.02	11.68	10.72	0.81	2.82	0
Senp7	59.28	69.14	68.62	116.23	92.96	104.43	107.53	101.99	107.23	118.73	107.92	110.92
Snrnp25	56.21	89.15	58.23	77.28	115.66	70.09	170.69	185.29	107.23	87.82	112.62	84
Hltf	102.2	104.31	75.55	176.2	136.2	154.19	170.69	112.88	155.48	200.86	212.1	187.58
Ccni	1235.65	1441	1233.14	1636.47	1874.32	1708.06	2114.5	2503.69	1645.95	2030.54	1907.93	2078.03
Ncapd3	36.79	16.37	38.12	87.79	59.45	79.2	81.96	57.61	53.61	101.65	108.86	114.99
Grb7	40.88	30.32	36.04	64.3	97.28	69.39	68.43	69.29	37.53	37.41	28.15	61.17
Smpdl3a	1295.95	1878.27	1442.47	3075.1	3423.28	3365.65	2713.81	3196.57	2412.63	4504.27	4042.02	4690.25
Shmt2	39.86	97.04	88.03	76.66	85.39	59.58	133.85	161.93	209.09	135.8	119.19	101.13
Cpt1a	83.81	89.15	99.82	187.32	154.57	139.48	185.73	212.53	182.29	227.69	203.65	268.32
Plscr4	2.04	2.43	2.08	2.47	5.4	0	14.29	14.01	10.72	2.44	4.69	0
Mgarp	11.24	10.31	13.86	0.62	3.24	0	371.47	435.97	310.96	5.69	0	0
Ralgapa2	50.08	46.7	54.07	43.28	42.16	63.08	103.77	78.63	80.42	78.88	75.08	66.88
L1cam	59.28	61.25	70.01	87.79	87.55	56.07	144.38	105.1	123.31	69.93	103.23	89.71
Snx29	19.42	7.88	21.49	37.09	4.32	30.14	32.33	26.47	69.7	35.78	43.17	55.46
Zfp41	12.26	5.46	12.48	13.6	18.38	5.61	18.8	29.58	58.98	21.14	28.15	29.36
Ccdc88c	320.92	364.49	413.82	623.8	551.27	379.18	891.82	791.75	841.74	444	493.64	573.33
Wrb	1.02	9.7	7.62	16.69	24.86	15.42	17.3	30.36	42.89	52.04	43.17	34.25
Gm10720	1.02	8.49	24.26	0	0	0	26.32	52.16	58.98	0	0	0
AW146154	19.42	23.05	38.82	96.44	58.37	70.09	55.64	49.05	69.7	72.37	99.48	71.77
Trpm2	18.4	10.31	14.56	32.15	8.65	11.21	120.31	130.79	139.4	24.4	30.03	49.75
Cope	543.73	551.29	561.46	306.64	363.19	276.15	854.98	938.11	938.24	329.34	303.13	300.12
Eif2b1	110.38	68.53	72.78	84.08	104.85	102.33	157.16	111.33	193.01	101.65	159.54	107.65
Tmem119	31.68	35.78	43.67	58.73	57.29	32.94	102.27	80.19	58.98	56.92	55.37	63.61
Prelid2	4.09	6.67	10.4	0	2.16	2.1	61.66	72.4	42.89	0.81	0	3.26
Trmt10b	24.53	24.87	29.81	25.35	31.35	34.34	44.37	46.71	69.7	43.91	30.97	41.59
Exosc7	83.81	92.79	70.7	134.16	110.25	134.57	131.59	140.91	241.26	195.17	179.25	198.99
Dapk2	33.73	18.19	25.65	70.48	82.15	47.66	56.4	59.17	58.98	70.75	90.09	85.63
Mknk2	147.17	166.78	195.47	286.86	297.25	265.64	288	296.61	235.9	406.6	424.19	420.01
Fam53b	61.32	46.7	48.52	76.04	57.29	64.48	109.79	92.64	160.84	93.52	82.59	116.62
Cib3	6.13	6.06	12.48	23.49	15.13	15.42	31.58	29.58	26.81	14.64	12.2	13.86
Gpr180	4.09	12.13	15.94	37.71	9.73	19.62	33.84	30.36	42.89	34.97	32.85	30.18
Ldha	3843.9	5484.4	4231.07	1808.95	2160.76	1787.26	9819.81	11158.4	8487.08	1819.92	1803.75	1711.85
Galnt10	28.62	52.76	47.14	118.08	122.14	89.01	75.95	115.22	101.87	117.1	79.77	103.58
Sdhaf4	50.08	32.14	50.6	72.95	104.85	49.76	122.57	88.75	101.87	105.72	106.05	97.87
Smc3	353.63	276.55	302.22	512.52	394.54	524.96	509.07	481.12	412.83	491.17	497.39	583.12
Ppm1f	10.22	20.01	11.78	25.97	27.02	23.13	25.57	33.48	101.87	26.84	27.22	24.47
Nup214	111.4	142.52	131.01	135.39	118.9	116.35	221.08	220.32	214.46	162.64	201.77	181.87
Elp3	42.93	72.17	77.63	89.64	138.36	78.5	138.36	108.99	75.06	122.79	138.89	160.66
Haao	16.35	12.74	13.86	35.24	33.51	21.03	40.61	26.47	32.17	30.09	13.14	22.02
Cux1	234.05	294.14	298.75	299.23	271.31	282.46	515.09	504.48	536.14	287.06	289.05	283
Agfg2	106.29	50.34	108.13	259.66	182.68	164.01	213.56	143.25	241.26	281.36	219.6	246.3
Plxnd1	16.35	20.01	20.1	29.06	17.29	14.02	36.85	55.27	48.25	22.77	14.08	28.54
P4ha1	200.32	195.89	187.85	55.64	43.24	89.01	421.85	382.25	273.43	68.31	59.12	88.08
Snap47	152.28	240.17	261.32	326.43	308.06	153.49	461.7	460.88	466.44	364.31	314.39	290.34
Cep97	3.07	3.03	7.62	12.36	7.57	11.92	24.81	21.8	26.81	18.7	33.79	26.1
Calcoco1	81.76	115.84	45.75	100.77	98.36	128.96	160.17	175.94	112.59	139.06	148.28	144.35
Aldoc	18.4	27.9	38.82	4.95	15.13	9.11	711.35	984.82	332.41	4.07	13.14	7.34
Spidr	34.75	37.6	36.74	57.5	44.32	46.96	71.44	66.17	69.7	37.41	37.54	48.12
Glg1	308.66	166.18	253.7	511.9	343.73	409.32	457.94	321.53	696.98	487.1	359.44	596.17
Ccdc34	16.35	2.43	6.93	11.13	7.57	2.8	21.81	33.48	42.89	17.08	25.34	21.2
Naglu	72.57	87.33	79.02	61.21	47.56	49.76	110.54	166.6	225.18	78.88	68.51	53.01
D2hgdh	27.6	33.96	24.95	63.68	57.29	48.36	56.4	52.94	58.98	74.81	46.92	62.8
Pde4d	21.46	21.23	32.58	49.46	9.73	33.64	42.86	49.82	42.89	38.22	33.79	40.78
Fkbp4	141.04	124.93	158.73	304.79	254.02	201.15	263.94	293.5	241.26	331.78	359.44	328.67
Ctdspl2	88.92	57.62	105.36	97.06	122.14	121.95	142.12	123.78	112.59	117.91	121.06	106.84
Dhrs7	197.25	156.47	202.4	234.93	252.94	162.61	444.41	415.73	493.25	287.06	276.85	318.88
Cetn2	98.12	78.84	117.14	160.12	214.02	141.58	144.38	134.68	193.01	157.76	145.46	172.9
Tmem191c	4.09	0	1.39	5.56	1.08	0	63.92	77.85	85.78	13.01	7.51	18.76
Rasgef1a	1.02	0	0	4.33	0	0	12.03	21.02	0	4.07	2.82	8.97
Galk1	5.11	7.28	6.24	3.71	4.32	1.4	69.18	73.96	21.45	6.51	10.32	4.89
Agl	154.33	120.08	125.46	189.8	162.14	191.34	212.8	235.11	144.76	117.1	144.53	149.25
Mum1	41.9	52.16	48.52	67.39	59.45	37.85	71.44	102.76	85.78	82.95	76.96	74.22
Akr1b10	53.15	21.23	43.67	74.19	67.02	62.38	97	71.62	193.01	119.54	82.59	132.12
Tsnax	113.45	104.92	93.58	110.05	102.69	104.43	179.72	197.74	107.23	126.86	117.31	158.22
Gsn	2128.91	3328.97	2265.95	1852.85	2042.94	1881.17	6120.93	5911.24	2707.5	889.63	986.34	920.76
Bphl	3.07	2.43	4.85	8.66	12.97	2.1	9.78	17.91	16.08	13.82	15.02	6.52
Nxpe5	#N/A	#N/A	#N/A	#N/A	#N/A	#N/A	#N/A	#N/A	#N/A	#N/A	#N/A	#N/A
Ppp1r13l	15.33	25.47	20.79	17.93	20.54	0.7	184.98	174.39	80.42	2.44	3.75	9.79
Fam129a	14.31	19.41	13.17	27.2	17.29	30.14	67.68	78.63	64.34	17.08	30.03	44.04
Slc39a11	28.62	53.98	39.51	92.12	44.32	44.86	227.84	228.88	26.81	93.52	55.37	58.72
Gm11168	6.13	18.19	44.36	0	0	0	39.85	85.64	91.14	0	0	0.82
Tmem42	67.45	48.52	55.45	39.57	62.69	42.05	134.6	120.67	123.31	38.22	33.79	35.88
Eif4ebp1	270.84	312.34	281.42	319.63	363.19	288.76	680.52	780.85	407.47	285.43	283.42	291.97
Hacd1	8.18	4.85	8.32	2.47	6.49	3.5	19.55	31.14	16.08	7.32	4.69	13.05
Fanca	65.41	44.88	67.24	194.74	136.2	94.62	182.73	168.16	150.12	159.39	156.73	141.91
Naaladl1	19.42	9.7	15.94	40.19	23.78	7.01	47.37	49.05	21.45	24.4	20.65	21.2
Hilpda	689.88	527.64	602.36	182.38	172.95	196.95	1529.48	1826.39	1597.69	178.9	232.74	183.5
Gramd1a	62.34	85.51	70.7	53.17	60.53	70.09	107.53	133.13	101.87	112.22	88.22	85.63
Baiap3	1.02	0.61	1.39	4.33	0	0	11.28	6.23	5.36	0	4.69	0.82
Nfs1	84.83	86.12	76.94	94.59	103.77	58.87	156.41	151.81	160.84	113.85	126.69	140.28
Nudt19	29.64	23.05	18.72	13.6	10.81	11.92	41.36	44.38	58.98	32.53	26.28	19.57
Nrm	116.51	139.49	144.87	457.49	448.58	292.97	324.85	336.32	182.29	438.31	347.24	424.09
Sirt5	31.68	32.14	34.66	23.49	28.1	18.92	69.18	75.52	112.59	47.17	49.74	26.91
Kcnab2	178.86	244.41	141.41	227.51	163.22	155.6	425.61	584.66	332.41	188.66	238.37	247.93
Cbx3	100.16	93.4	95.66	116.85	125.39	55.37	212.05	217.98	101.87	120.35	138.89	122.33
Eid1	243.25	286.26	286.97	163.83	196.73	151.39	511.33	582.33	509.33	231.76	242.13	226.72
Zfp292	207.47	198.32	203.1	198.45	216.18	296.47	478.24	388.48	418.19	200.86	250.57	333.56
Mxd1	1282.66	1047.39	1120.85	1418.23	1651.65	1616.24	3504.87	3007.39	2139.19	2248.48	2061.84	2262.34
Nedd4l	104.25	136.46	106.75	63.06	109.17	63.78	200.02	196.96	187.65	44.73	51.62	46.49
Sptssa	137.98	138.28	159.43	180.52	216.18	131.77	248.15	293.5	310.96	191.1	217.73	208.78
Mri1	19.42	18.19	21.49	42.04	24.86	16.12	33.84	48.27	69.7	44.73	50.68	35.88
Smim27	27.6	58.22	40.9	56.26	81.07	49.76	75.95	101.99	75.06	67.49	95.72	82.37
Bcl2l12	0	2.43	2.08	14.22	8.65	10.51	15.79	10.12	10.72	10.57	9.38	13.86
P4hb	752.22	841.79	794.37	582.99	609.64	632.2	2346.86	2537.95	1629.86	891.26	900.94	932.99
Ubn2	274.93	124.33	245.38	262.75	199.97	282.46	329.36	359.67	418.19	229.32	318.14	313.99
Atp11a	229.96	261.39	216.27	306.03	281.04	288.06	404.55	397.04	251.99	345.61	392.28	399.62
Ago1	60.3	101.28	140.71	198.45	218.35	182.23	197.01	172.83	123.31	201.67	161.42	166.37
Nphp3	4.09	1.21	2.08	7.42	6.49	7.71	12.78	6.23	26.81	1.63	10.32	3.26
Pak1	9.2	9.7	8.32	24.11	22.7	27.33	45.87	26.47	10.72	31.71	29.09	39.15
Ltc4s	25.55	33.36	38.82	9.27	8.65	3.5	93.99	121.45	26.81	25.21	10.32	8.16
Ormdl1	73.59	52.16	64.46	79.75	73.5	72.19	106.03	100.43	123.31	102.46	111.68	112.55
Map4k2	351.58	376.62	361.83	451.93	446.42	382.68	588.78	625.14	707.7	453.76	502.09	542.34
Adgrg5	9.2	12.74	10.4	80.99	61.61	56.07	67.68	77.85	75.06	74	61	53.01
Cd244a	189.08	127.97	160.81	273.88	219.43	161.9	281.23	281.82	294.88	220.38	198.02	195.73
Espn	7.15	11.52	11.09	14.84	8.65	7.71	35.34	38.15	42.89	18.7	10.32	26.91
Eif2ak3	108.34	101.89	119.22	150.23	151.33	176.62	187.99	138.58	198.37	198.42	228.05	235.69
Fam162a	315.81	271.7	382.63	72.33	76.75	65.88	1657.31	1833.39	1190.23	106.53	137.02	80.74
Epm2a	1.02	0.61	2.08	0.62	2.16	0	21.05	24.13	5.36	0	0	2.45
Rp9	487.51	265.03	336.18	720.24	543.7	579.63	620.36	440.64	654.09	639.98	606.26	648.36
Mtr	85.85	86.73	101.9	126.12	127.55	150.69	165.43	155.7	117.95	128.48	184.88	145.98
Tpcn1	#N/A	#N/A	#N/A	#N/A	#N/A	#N/A	#N/A	#N/A	#N/A	#N/A	#N/A	#N/A
Impdh1	91.98	145.56	94.27	49.46	57.29	48.36	304.54	435.19	273.43	83.76	73.2	54.64
Tube1	0	0.61	4.16	4.33	2.16	2.1	9.02	23.36	10.72	8.95	4.69	5.71
Ak4	2.04	7.28	4.85	0.62	0	2.8	84.97	90.31	16.08	0.81	0	4.08
Cers4	#N/A	#N/A	#N/A	#N/A	#N/A	#N/A	#N/A	#N/A	#N/A	#N/A	#N/A	#N/A
4930522L14Rik	6.13	7.88	2.08	22.26	17.29	13.32	16.54	19.46	37.53	30.09	7.51	8.97
Dbi	313.77	371.77	404.11	584.85	596.67	319.6	882.05	857.92	847.1	744.88	884.05	583.94
Rnf19a	39.86	60.04	42.98	39.57	47.56	46.26	77.45	135.46	91.14	38.22	44.11	42.41
S1pr4	#N/A	#N/A	#N/A	#N/A	#N/A	#N/A	#N/A	#N/A	#N/A	#N/A	#N/A	#N/A
Tbc1d30	0	1.21	0.69	0	3.24	2.1	8.27	3.11	10.72	4.88	2.82	4.89
Fabp5	132.87	128.57	166.36	165.07	130.79	171.02	215.81	220.32	386.02	179.72	225.23	157.4
Pccb	14.31	16.98	20.79	11.75	33.51	32.24	51.89	39.7	26.81	54.48	43.17	44.04
Tnik	52.12	33.96	88.73	109.43	42.16	77.8	107.53	91.09	134.03	78.07	62.88	64.43
Fam189b	2.04	1.21	0	7.42	1.08	0	9.78	8.56	5.36	8.13	16.89	8.16
Pfkp	316.83	490.04	367.38	275.73	300.5	256.52	1377.59	1602.96	664.81	329.34	291.87	271.58
Gfpt2	2.04	1.82	0.69	0.62	0	2.8	13.54	8.56	0	5.69	9.38	1.63
Srek1ip1	#N/A	#N/A	#N/A	#N/A	#N/A	#N/A	#N/A	#N/A	#N/A	#N/A	#N/A	#N/A
Dut	8.18	8.49	10.4	15.46	5.4	7.71	62.41	38.15	32.17	18.7	19.71	27.73
Asah1	96.07	106.13	112.99	105.1	97.28	121.25	155.66	207.08	219.82	131.74	142.65	132.94
Mospd3	98.12	179.52	128.24	186.09	130.79	110.04	265.44	228.88	321.68	148.81	180.19	168
Aasdh	13.29	12.13	15.94	11.75	9.73	20.33	29.33	30.36	48.25	21.96	35.66	18.76
Higd1a	274.93	285.05	300.14	190.42	178.35	154.19	803.09	941.22	579.03	130.92	147.34	128.86
Ids	40.88	61.86	47.83	82.23	55.13	106.53	112.79	112.88	85.78	121.98	79.77	162.3
Tle1	4.09	8.49	15.94	10.51	10.81	16.82	27.07	24.13	75.06	28.46	17.83	32.62
Ndufv3	301.5	417.86	332.72	383.92	411.83	337.83	725.64	913.97	664.81	392.77	413.87	348.24
Kdm4b	55.19	75.81	60.31	31.53	56.21	42.75	171.45	208.64	107.23	35.78	44.11	36.7
Clec12a	237.11	193.47	280.73	1279.74	1177.12	834.75	679.02	543.4	595.11	908.34	996.66	914.24
Alg6	30.66	13.34	24.26	49.46	48.64	54.67	60.91	67.73	48.25	70.75	93.85	103.58
Casp6	65.41	52.76	64.46	95.21	91.88	82.7	201.52	256.91	150.12	134.18	84.46	102.76
Myb	7.15	9.1	4.16	38.33	22.7	12.62	27.07	28.03	21.45	22.77	9.38	24.47
Mfsd9	6.13	0	2.77	12.36	4.32	7.01	17.3	28.03	5.36	13.82	7.51	13.86
Ano1	7.15	3.03	1.39	10.51	11.89	10.51	16.54	26.47	10.72	8.13	7.51	8.97
Mcm6	33.73	34.57	33.27	56.26	60.53	60.98	97.75	90.31	80.42	69.93	56.31	66.88
Entpd6	22.48	23.05	28.42	74.81	49.72	35.75	57.9	84.86	32.17	61.8	59.12	63.61
R3hdm4	66.43	151.01	88.03	75.42	82.15	75.7	169.19	263.14	144.76	91.89	102.29	104.39
Tmem131l	424.15	273.52	377.08	742.5	563.16	590.14	566.98	505.25	686.26	797.74	762.04	909.34
Gamt	6.13	1.21	4.16	4.33	0	3.5	27.82	39.7	37.53	14.64	9.38	15.5
Aph1c	20.44	16.37	15.25	10.51	12.97	11.21	40.61	34.25	37.53	9.76	14.08	13.86
Pgp	83.81	63.68	90.8	101.39	101.61	107.24	136.1	116.78	155.48	104.9	81.65	105.21
Cdk5rap3	#N/A	#N/A	#N/A	#N/A	#N/A	#N/A	#N/A	#N/A	#N/A	#N/A	#N/A	#N/A
Tm7sf3	59.28	51.55	76.94	111.9	143.76	124.06	191.75	140.91	107.23	155.32	182.06	160.66
Mylk3	113.45	75.81	95.66	406.18	314.55	262.13	256.42	259.24	225.18	377.32	334.1	340.9
Itgb3bp	10.22	16.37	18.02	21.02	23.78	14.02	39.85	35.03	32.17	21.14	21.58	22.02
Ift27	14.31	15.77	15.94	34	34.59	32.94	36.09	45.93	53.61	45.54	45.05	41.59
Khk	27.6	32.14	36.74	67.39	100.53	39.25	117.31	170.49	139.4	100.84	84.46	105.21
Armc10	54.17	37.6	43.67	69.24	56.21	46.96	71.44	77.85	112.59	96.77	77.89	92.97
Fam160b1	132.87	164.96	142.1	294.28	299.42	311.89	270.7	295.06	182.29	387.08	353.81	420.01
Fancf	19.42	18.8	15.25	19.78	9.73	38.55	41.36	40.48	80.42	31.71	30.03	28.54
Iah1	70.52	78.24	76.25	70.48	64.86	33.64	140.62	120.67	134.03	114.66	100.42	86.45
Xylt1	10.22	7.28	10.4	40.19	28.1	16.12	39.1	21.02	37.53	34.15	25.34	18.76
Ndrg2	6.13	10.92	12.48	25.35	17.29	14.02	61.66	84.08	42.89	21.14	13.14	13.05
Ankrd27	107.31	138.28	111.6	127.97	132.95	174.52	201.52	228.1	144.76	128.48	144.53	154.14
Mmgt2	4.09	4.85	9.01	19.17	17.29	14.02	19.55	30.36	37.53	15.45	11.26	16.31
Ddb2	2.04	4.25	2.08	8.04	0	4.91	19.55	10.12	5.36	11.38	12.2	12.23
Cd74	453.79	749.61	624.54	198.45	171.87	142.98	1167.04	1220.71	932.88	225.25	215.85	223.46
Sbk1	2.04	4.85	4.85	22.26	8.65	7.01	22.56	21.8	37.53	12.2	3.75	12.23
Med12l	4.09	0.61	0.69	4.33	2.16	2.8	12.03	21.8	26.81	4.07	15.02	15.5
Pgm2l1	28.62	21.83	27.73	53.17	65.94	74.29	51.13	41.26	58.98	59.36	61	68.51
Cask	45.99	26.08	61	97.68	114.58	72.89	118.81	109.77	48.25	151.25	164.23	175.34
Abcg3	39.86	23.05	29.11	114.99	99.44	63.08	215.81	175.94	117.95	155.32	144.53	152.51
Mboat2	2.04	0	1.39	0.62	0	0.7	12.78	17.13	16.08	0	4.69	1.63
Cryz	3.07	4.25	1.39	3.71	3.24	0	6.77	14.01	26.81	6.51	3.75	0.82
Snx32	37.82	32.75	32.58	29.68	32.43	25.93	65.42	77.85	80.42	28.46	31.91	34.25
Map3k4	6.13	6.67	6.93	10.51	6.49	8.41	16.54	21.8	32.17	16.26	17.83	19.57
Abhd8	5.11	4.85	5.55	21.64	32.43	11.92	24.06	20.24	32.17	31.71	30.03	19.57
Slc35b2	64.39	63.68	71.4	51.31	95.12	74.29	100.76	105.88	101.87	69.93	75.08	69.32
Ppa2	21.46	15.77	23.57	53.17	47.56	32.94	45.87	51.38	42.89	49.6	62.88	65.24
Ciart	12.26	6.06	15.94	6.18	8.65	7.01	106.78	112.11	134.03	11.38	26.28	17.13
Ptprcap	153.31	121.3	129.62	194.13	175.11	102.33	239.12	212.53	150.12	177.28	150.16	154.14
Mxi1	241.2	319.01	234.98	282.53	272.39	287.36	646.68	600.23	600.48	355.37	354.74	363.74
Dclk1	0	1.21	0.69	0	0	0	8.27	11.68	5.36	0	0	0
Papss1	62.34	33.96	70.7	105.72	73.5	59.58	133.85	116.78	128.67	96.77	89.16	84.82
Arfip2	28.62	38.81	34.66	16.07	21.62	12.62	91.74	86.41	42.89	30.9	34.72	24.47
Smtnl2	19.42	17.59	24.95	24.11	37.83	6.31	127.08	154.92	69.7	22.77	15.02	11.42
Foxn3	98.12	109.17	156.66	215.15	145.92	131.07	469.22	392.37	251.99	195.98	272.16	212.04
Stac2	4.09	4.85	2.77	2.47	0	2.1	25.57	22.58	0	2.44	0	2.45
Nat6	53.15	44.27	56.84	61.21	56.21	52.57	103.02	152.59	64.34	59.36	76.02	66.88
Mettl26	11.24	6.67	13.86	9.27	21.62	6.31	28.57	26.47	75.06	19.52	23.46	17.13
Aimp2	88.92	100.68	71.4	114.37	116.74	69.39	153.4	130.01	134.03	113.85	83.52	72.58
Noa1	17.37	7.28	11.09	35.24	12.97	14.02	27.82	24.13	48.25	39.85	25.34	35.07
Scarf2	2.04	0.61	0	1.24	3.24	0	6.02	6.23	21.45	6.51	2.82	2.45
Endog	1.02	1.21	3.47	0.62	1.08	2.1	13.54	13.23	10.72	8.13	8.45	3.26
Dhdh	11.24	12.13	15.94	12.36	9.73	18.22	47.37	56.05	42.89	19.52	22.52	16.31
Emc1	74.61	119.48	99.12	72.95	101.61	53.27	154.15	182.17	112.59	75.63	82.59	79.11
Slc37a4	13.29	15.77	18.02	25.35	28.1	20.33	68.43	56.05	64.34	29.27	30.03	48.93
C9orf72	20.44	21.23	16.64	8.66	12.97	7.01	53.39	45.15	26.81	16.26	6.57	21.2
Gan	101.18	99.46	101.9	105.1	108.09	121.25	155.66	158.82	193.01	126.04	156.73	148.43
Jmy	17.37	15.16	9.7	34.62	22.7	20.33	45.87	45.15	32.17	27.65	43.17	25.28
Pxylp1	4.09	0	3.47	15.46	1.08	4.21	17.3	9.34	26.81	8.95	17.83	13.05
Vps26b	74.61	92.18	65.16	103.25	135.12	114.95	157.91	161.93	96.51	121.98	103.23	133.75
Tbp	52.12	70.96	80.41	98.92	86.47	66.58	118.81	110.55	91.14	81.32	60.06	97.87
Hacl1	10.22	15.77	12.48	19.78	20.54	16.12	39.1	23.36	32.17	16.26	16.89	22.84
Phf21a	465.03	481.54	456.8	478.51	281.04	469.59	916.64	627.48	948.97	458.64	413.87	594.54
Dyrk3	4.09	7.28	5.55	1.85	0	3.5	21.81	21.02	21.45	4.88	2.82	13.05
Smarca2	368.96	450.01	391.64	463.68	597.75	412.12	826.4	956.01	932.88	529.39	697.29	533.37
Scai	25.55	20.62	21.49	47.6	19.46	38.55	47.37	40.48	96.51	63.43	45.99	68.51
Acadl	761.42	663.49	762.48	391.96	595.59	545.29	1146.73	1092.25	1184.87	635.92	621.27	694.85
Anxa1	82.79	98.86	133.09	241.11	188.08	117.75	219.57	250.68	257.35	274.05	294.68	234.06
Cbx8	38.84	70.96	72.09	235.55	177.27	138.07	349.66	314.52	198.37	342.35	317.21	358.84
Rab6b	13.29	21.23	13.86	27.2	20.54	19.62	48.88	59.95	10.72	28.46	44.11	56.27
Gpr18	5.11	10.92	15.25	70.48	86.47	37.15	20.3	24.91	37.53	47.98	46.92	41.59
Perp	47.01	47.31	31.89	55.02	39.99	39.95	112.04	140.13	144.76	70.75	62.88	75.03
1500011K16Rik	12.26	12.13	11.78	5.56	2.16	4.21	30.08	30.36	37.53	12.2	12.2	11.42
Rcor2	0	0	0	0	1.08	0	9.02	10.9	0	0	0	0
Crot	119.58	106.74	136.55	355.48	309.14	257.22	338.38	296.61	300.24	482.22	455.16	424.9
Ccdc163	76.65	70.35	65.85	57.5	62.69	57.47	138.36	102.76	91.14	40.66	60.06	64.43
Abca2	41.9	45.49	42.98	64.3	45.4	70.79	112.79	150.25	64.34	102.46	54.43	81.56
Prr12	36.79	73.38	70.7	110.05	76.75	68.69	136.86	157.26	187.65	97.58	108.86	129.67
Timm21	30.66	23.05	26.34	35.24	60.53	44.16	54.14	51.38	64.34	50.42	34.72	49.75
Btbd2	#N/A	#N/A	#N/A	#N/A	#N/A	#N/A	#N/A	#N/A	#N/A	#N/A	#N/A	#N/A
Cby1	13.29	4.85	27.73	29.06	19.46	9.11	31.58	42.82	48.25	46.35	68.51	33.44
Nudt22	17.37	18.8	19.41	23.49	41.08	24.53	33.09	34.25	58.98	24.4	20.65	23.65
Mpnd	8.18	10.31	16.64	13.6	18.38	12.62	35.34	40.48	58.98	18.7	26.28	12.23
Enkd1	5.11	3.03	6.24	6.8	11.89	6.31	16.54	21.8	26.81	4.88	6.57	3.26
Thap3	24.53	24.26	31.19	43.28	38.91	42.75	68.43	70.07	58.98	70.75	62.88	70.95
Stard7	40.88	63.68	55.45	42.66	37.83	35.75	106.03	79.41	96.51	47.98	51.62	67.69
Ing2	108.34	94	94.27	66.15	81.07	56.07	220.32	233.55	80.42	68.31	84.46	83.19
Isoc2b	11.24	20.62	12.48	9.27	6.49	9.81	39.1	52.16	53.61	10.57	15.95	17.13
Rgs11	4.09	4.85	2.08	1.85	0	1.4	75.2	59.95	91.14	5.69	0	3.26
Nudt1	22.48	8.49	15.94	16.69	8.65	18.92	33.84	44.38	48.25	35.78	25.34	28.54
Cntn1	1.02	0	2.08	3.71	1.08	2.8	6.77	9.34	16.08	1.63	2.82	2.45
Hspa4l	186.01	145.56	179.53	228.75	234.56	299.98	339.88	341.77	294.88	270.79	303.13	296.86
Prmt9	83.81	86.73	100.51	131.07	150.25	135.27	206.04	175.94	160.84	185.41	173.62	147.62
Abhd17a	98.12	80.06	119.22	136.01	107.01	105.83	172.2	149.47	150.12	185.41	130.45	147.62
Zfp358	45.99	35.78	36.04	35.86	31.35	39.25	72.19	68.51	69.7	47.98	64.75	26.1
Slc35e2	28.62	46.7	42.28	34	28.1	44.16	73.69	69.29	80.42	47.98	54.43	59.54
Pdk1	129.8	78.84	90.11	79.75	52.97	77.1	358.68	378.36	273.43	89.45	64.75	94.6
Tead4	0	0	0	16.07	8.65	9.11	5.26	14.01	16.08	12.2	25.34	17.94
Mfsd10	149.22	166.18	187.15	340.65	334.01	178.02	324.85	286.49	241.26	347.23	388.53	361.29
Cdkn1b	1982.76	1837.03	1669.83	940.95	1134.97	854.38	3127.39	3175.55	2503.77	957.94	934.72	997.42
Ccng2	360.78	348.73	423.52	683.77	675.58	562.11	1247.5	1323.47	809.57	777.41	827.74	960.72
Helb	20.44	7.88	18.02	11.13	15.13	18.92	81.96	59.95	48.25	17.89	21.58	27.73
Phlda3	5.11	13.34	6.24	14.84	17.29	7.01	25.57	24.91	58.98	23.58	33.79	28.54
Lonp1	68.48	88.55	57.53	48.22	49.72	43.45	109.03	159.59	85.78	78.88	45.99	63.61
Dock5	253.47	280.8	240.53	528.59	697.2	478	497.04	465.55	530.78	707.48	604.38	686.7
Pglyrp1	1755.87	1960.14	1713.5	3698.28	3464.36	2157.32	3365.01	3928.37	2841.54	2837.23	2878.31	2896.84
Sdr39u1	43.95	27.29	13.17	23.49	37.83	18.22	92.49	91.86	48.25	23.58	23.46	27.73
44622	250.4	211.05	255.08	#N/A	#N/A	#N/A	491.78	510.7	552.22	#N/A	#N/A	#N/A
Gapdh	2130.96	3176.74	2532.13	840.18	1035.52	941.29	6606.69	7734.51	4659.05	1103.5	1098.96	1034.94
Nt5e	9.2	9.7	11.09	10.51	0	7.01	23.31	35.03	42.89	12.2	7.51	7.34
Mtus1	90.96	117.05	79.71	124.88	141.6	131.07	159.41	197.74	176.93	126.86	132.33	147.62
Ccdc85b	23.51	23.65	23.57	15.46	22.7	14.72	75.2	92.64	48.25	17.89	25.34	22.84
Celsr3	126.73	147.37	110.91	30.91	48.64	51.16	212.8	265.47	117.95	53.67	68.51	67.69
Cln8	91.98	94	111.6	57.5	43.24	72.19	126.33	200.86	160.84	94.33	87.28	87.26
1700029J07Rik	0	1.21	2.77	6.8	1.08	0	4.51	27.25	16.08	8.13	0	3.26
Fam173a	60.3	63.07	65.16	82.23	77.83	47.66	123.32	138.58	107.23	105.72	91.97	72.58
Eif4ebp2	347.49	342.05	258.55	968.15	764.21	1002.26	581.26	495.13	445	1323.06	1113.97	1320.38
Slc30a2	0	0	0	2.47	1.08	4.21	31.58	33.48	16.08	7.32	3.75	5.71
Arhgap15	335.23	252.9	333.41	491.5	438.85	319.6	603.07	570.65	530.78	400.09	476.75	501.57
Ttll5	4.09	1.82	4.16	3.71	3.24	3.5	13.54	13.23	21.45	12.2	12.2	15.5
Tmem143	4.09	7.28	6.24	21.64	15.13	11.92	29.33	17.91	21.45	28.46	16.89	27.73
Auh	259.6	289.29	218.35	383.92	447.5	375.67	545.17	509.15	616.56	589.56	538.69	518.69
Rogdi	104.25	93.4	98.43	279.44	225.91	172.42	190.25	187.62	101.87	294.38	244	286.26
A430078G23Rik	21.46	3.03	6.93	24.73	11.89	13.32	33.84	23.36	32.17	24.4	14.08	28.54
Id1	660.24	448.79	673.06	982.99	791.24	743.64	1159.52	1178.67	1120.53	479.78	445.78	471.39
Ccdc186	102.2	44.27	57.53	217.62	166.46	161.2	182.73	157.26	150.12	184.59	148.28	197.36
Stk26	70.52	49.12	79.02	109.43	107.01	92.52	152.65	119.11	198.37	122.79	134.2	123.96
Mapre2	209.52	229.25	198.24	361.05	367.51	341.33	368.46	312.18	364.57	345.61	308.76	374.34
Txlng	49.06	30.93	34.66	92.12	20.54	95.32	100.01	60.72	139.4	86.2	96.66	75.85
Stc2	4.09	3.03	1.39	0	0	1.4	35.34	69.29	64.34	0	1.88	0
Lox	0	1.21	2.08	0	0	0	7.52	7.79	10.72	4.07	0	0
Gtf2i	26.57	53.98	42.28	35.86	71.34	45.56	84.97	105.88	139.4	57.74	52.55	64.43
Fig4	109.36	117.05	166.36	277.59	304.82	229.19	327.85	274.04	273.43	322.84	267.47	331.93
Cuta	422.1	433.63	404.81	542.19	570.73	370.07	620.36	610.35	739.87	509.06	508.65	583.94
Sh3glb2	10.22	36.39	26.34	56.88	44.32	35.75	64.67	79.41	53.61	60.18	60.06	50.56
Slc17a8	13.29	7.28	12.48	19.78	29.18	17.52	36.09	42.04	26.81	20.33	24.4	16.31
Hdac10	15.33	16.37	11.09	56.26	39.99	16.82	42.11	51.38	16.08	47.98	45.99	50.56
Ptgfrn	18.4	16.98	22.87	12.36	7.57	4.91	39.1	38.15	69.7	38.22	22.52	16.31
Thap11	48.04	38.21	49.91	73.57	72.42	58.87	71.44	81.74	69.7	102.46	70.39	71.77
Ppp1r3b	91.98	117.66	108.13	37.09	24.86	40.65	233.11	288.83	214.46	26.02	38.48	30.99
Lamtor2	137.98	118.87	155.27	184.23	158.9	143.68	333.12	309.07	225.18	171.58	170.8	172.08
Rufy4	37.82	23.05	23.57	27.2	32.43	16.82	50.38	57.61	53.61	18.7	37.54	22.84
Arl15	3.07	2.43	4.85	8.04	7.57	4.91	15.79	15.57	5.36	14.64	17.83	9.79
2310022B05Rik	26.57	57.62	38.82	16.07	20.54	19.62	72.19	83.3	75.06	21.96	24.4	13.86
Gad2	27.6	9.1	22.18	17.31	17.29	21.03	43.61	43.6	32.17	21.96	4.69	15.5
Fntb	8.18	13.95	6.93	14.22	19.46	19.62	35.34	23.36	16.08	22.77	49.74	16.31
Pcmtd1	153.31	141.31	185.77	159.5	148.09	156.3	291.76	301.28	300.24	214.68	253.39	197.36
Nudt12	0	5.46	4.85	4.33	5.4	2.1	17.3	16.35	16.08	12.2	5.63	9.79
Jmjd6	188.06	129.18	146.26	99.54	107.01	99.53	259.43	284.94	316.32	69.12	114.49	93.79
Btbd6	11.24	32.75	32.58	48.84	49.72	31.54	62.41	60.72	58.98	76.44	75.08	30.18
Naaa	#N/A	#N/A	#N/A	#N/A	#N/A	#N/A	#N/A	#N/A	#N/A	#N/A	#N/A	#N/A
Ppox	47.01	50.34	41.59	32.77	35.67	32.94	85.72	91.86	58.98	32.53	43.17	58.72
Spr	37.82	17.59	18.72	42.04	62.69	49.06	79.71	80.19	69.7	84.57	58.19	70.95
Ankmy2	13.29	13.95	14.56	32.77	21.62	35.04	57.9	49.05	21.45	66.68	45.05	66.06
Armc3	43.95	44.27	35.35	68.62	67.02	46.26	74.44	63.84	101.87	32.53	51.62	37.52
Rnf167	96.07	157.08	116.45	189.8	138.36	181.53	197.01	206.31	193.01	216.31	213.97	234.06
Pot1a	23.51	24.87	29.11	40.8	44.32	30.84	48.13	53.72	53.61	62.62	62.88	53.83
Orai3	84.83	83.09	88.03	106.34	128.63	98.82	147.38	137.02	107.23	117.1	106.99	112.55
Tmem106c	31.68	24.26	28.42	9.27	22.7	34.34	52.64	80.97	32.17	30.09	76.96	27.73
Bckdhb	3.07	12.74	3.47	14.22	15.13	11.21	30.83	29.58	0	25.21	30.03	33.44
Rwdd2a	13.29	4.85	14.56	43.89	51.88	20.33	61.66	59.17	42.89	54.48	75.08	61.98
Ccne2	2.04	3.64	2.08	1.85	6.49	0	12.78	8.56	16.08	4.07	2.82	0.82
Lancl1	16.35	21.23	20.79	22.87	25.94	21.73	61.66	73.18	53.61	35.78	45.99	35.88
Iqce	0	3.03	2.08	9.27	11.89	7.01	9.02	18.68	0	4.88	15.02	14.68
Gmnn	27.6	42.45	65.16	92.74	62.69	67.99	133.1	125.34	166.2	87.01	104.17	82.37
Acaa2	23.51	34.57	26.34	112.52	74.58	36.45	139.11	137.02	123.31	173.21	106.99	149.25
Bmt2	#N/A	#N/A	#N/A	#N/A	#N/A	#N/A	#N/A	#N/A	#N/A	#N/A	#N/A	#N/A
Slx1b	15.33	3.64	9.01	38.95	16.21	35.75	32.33	31.92	26.81	28.46	30.03	42.41
Rbm38	96.07	137.67	120.61	245.44	302.66	203.26	232.35	246.01	214.46	230.95	225.23	238.14
Dalrd3	13.29	15.16	20.79	27.2	19.46	12.62	45.87	43.6	26.81	30.09	27.22	33.44
Atraid	63.37	83.69	61.69	89.03	81.07	60.28	120.31	144.8	166.2	104.9	100.42	88.9
Rassf7	12.26	14.56	16.64	15.46	12.97	9.81	38.35	63.06	5.36	14.64	12.2	16.31
Aamdc	40.88	61.25	74.86	61.82	88.64	41.35	104.52	130.01	101.87	87.01	89.16	90.53
Wdr25	18.4	12.74	20.79	34	28.1	8.41	48.88	34.25	32.17	18.7	31.91	27.73
Bbs2	70.52	114.02	65.16	86.55	65.94	55.37	232.35	196.96	166.2	143.94	91.03	124.78
Csrp2	10.22	3.03	4.85	3.09	9.73	4.91	20.3	21.02	16.08	10.57	15.02	5.71
AU022252	43.95	38.21	43.67	77.28	43.24	69.39	87.23	72.4	75.06	70.75	69.45	93.79
Acyp1	71.54	49.73	69.32	74.81	110.25	76.4	130.84	107.43	155.48	86.2	87.28	78.29
Pgk1	3019.11	3768.06	3397.89	1038.63	1230.09	1282.62	10914.7	12823.6	7795.46	1241.74	1309.18	1066.74
Aars2	12.26	7.88	7.62	11.13	2.16	10.51	18.05	19.46	53.61	8.13	15.95	14.68
Ttc7	33.73	53.37	43.67	55.64	46.48	53.97	86.48	94.2	101.87	75.63	74.14	57.09
Ncam1	8.18	3.03	6.24	1.85	6.49	1.4	21.05	27.25	26.81	4.07	0.94	2.45
Ssbp4	#N/A	#N/A	#N/A	#N/A	#N/A	#N/A	#N/A	#N/A	#N/A	#N/A	#N/A	#N/A
Gpd1l	18.4	29.11	27.03	76.66	48.64	56.07	57.9	59.17	26.81	85.39	103.23	79.92
BC052040	4.09	1.21	4.85	2.47	3.24	2.8	15.79	28.03	0	7.32	5.63	4.08
Mblac2	8.18	4.85	6.93	13.6	19.46	7.71	28.57	28.8	10.72	13.01	15.95	14.68
Mcm4	15.33	24.87	21.49	42.66	28.1	41.35	41.36	45.93	42.89	34.97	61.94	52.2
Chrm1	11.24	13.95	14.56	47.6	35.67	11.21	42.86	58.39	37.53	33.34	28.15	52.2
Ptprm	10.22	3.03	6.93	4.33	4.32	4.91	22.56	22.58	37.53	14.64	8.45	10.6
Ppp2r3a	7.15	5.46	6.24	1.85	7.57	5.61	53.39	56.05	58.98	2.44	0.94	2.45
Glt28d2	4.09	12.13	5.55	4.95	10.81	11.21	30.83	19.46	21.45	13.82	9.38	13.05
Tpi1	1228.5	1836.42	1434.16	320.86	539.38	390.39	4577.16	5735.29	2932.68	396.02	488.95	344.98
Ero1l	1593.36	2130.56	1766.18	482.84	663.69	773.08	5802.1	6467.09	3527.8	731.06	961	708.72
Pqlc1	129.8	166.18	158.73	304.79	298.33	215.17	330.11	304.4	235.9	381.39	380.08	321.33
Pck1	7.15	9.1	2.77	1.85	4.32	2.8	27.07	14.79	10.72	7.32	0.94	13.05
P4ha2	9.2	11.52	27.03	6.18	2.16	2.1	87.23	92.64	112.59	13.82	9.38	2.45
Slc2a3	779.82	1204.47	793.67	579.29	581.54	656.03	2336.33	2499.8	1249.2	210.62	274.04	216.12
Svip	9.2	9.1	10.4	71.72	37.83	26.63	45.87	37.37	42.89	51.23	28.15	30.99
Miox	10.22	12.13	2.08	4.33	0	4.21	20.3	30.36	32.17	0	4.69	1.63
Kank3	9.2	8.49	5.55	11.13	21.62	9.11	21.05	24.91	48.25	10.57	23.46	18.76
Pde4a	50.08	52.16	36.74	80.37	68.1	67.28	85.72	126.9	85.78	56.92	100.42	68.51
Cped1	15.33	3.64	17.33	12.98	12.97	18.92	39.85	76.29	91.14	41.47	27.22	53.83
Exosc8	78.7	74.6	69.32	62.44	55.13	46.96	221.83	247.57	166.2	60.99	73.2	58.72
Tshz1	115.49	110.38	105.36	157.65	115.66	142.98	183.48	172.83	128.67	107.34	137.96	135.38
Lrmp	124.69	90.97	122	409.89	296.17	274.05	394.78	319.19	316.32	430.99	396.98	424.09
Comt	232	144.95	194.78	330.76	257.26	293.67	337.63	284.94	428.91	335.04	323.77	358.03
Ndufaf7	64.39	52.16	100.51	91.5	86.47	66.58	156.41	149.47	117.95	87.82	96.66	97.05
Ift46	17.37	20.62	16.64	17.31	21.62	26.63	30.83	32.7	80.42	21.96	19.71	24.47
Hexa	341.36	309.91	318.16	288.72	312.39	248.11	451.17	530.17	552.22	341.54	320.02	324.59
Tpd52	444.59	522.79	460.95	290.57	295.09	316.8	944.46	960.68	686.26	302.51	280.6	282.18
Kiz	15.33	20.62	22.18	35.86	44.32	42.05	54.14	59.95	48.25	43.1	57.25	48.93
Gmppa	63.37	81.27	51.99	56.88	68.1	53.97	123.32	126.12	96.51	78.07	51.62	55.46
Gys1	56.21	101.28	70.7	20.4	18.38	37.15	531.63	626.7	337.77	28.46	61.94	32.62
Sars	116.51	149.19	112.99	100.15	113.5	99.53	216.56	295.83	209.09	167.52	108.86	125.6
Atg4c	18.4	21.23	21.49	38.33	28.1	26.63	44.37	55.27	21.45	35.78	34.72	35.07
1500011B03Rik	42.93	41.85	27.73	73.57	27.02	28.04	62.41	81.74	75.06	44.73	67.57	69.32
Card10	5.11	1.82	2.08	12.36	21.62	12.62	26.32	24.13	0	14.64	30.03	32.62
Smim4	44.97	46.09	49.21	39.57	45.4	39.25	97.75	107.43	85.78	56.11	54.43	55.46
Cln6	15.33	17.59	12.48	14.22	16.21	5.61	53.39	44.38	26.81	25.21	22.52	25.28
Dym	20.44	26.08	25.65	36.48	42.16	40.65	82.72	75.52	37.53	52.86	58.19	68.51
Nxpe3	24.53	24.26	15.25	39.57	37.83	21.03	55.64	70.07	69.7	41.47	56.31	42.41
Cntrob	12.26	11.52	2.77	6.18	5.4	16.12	16.54	49.05	91.14	22.77	14.08	21.2
Cdca7l	0	0.61	0	1.24	1.08	0	13.54	7.79	21.45	7.32	3.75	4.08
Atp8b5	11.24	2.43	4.16	48.22	39.99	17.52	57.9	64.62	58.98	50.42	59.12	61.17
Wdr91	60.3	66.71	82.49	34	62.69	50.46	131.59	162.71	139.4	78.88	90.09	75.03
Runx3	119.58	149.8	153.19	236.78	258.34	267.74	254.91	254.57	219.82	139.06	137.96	150.88
Haghl	14.31	24.26	18.02	12.36	10.81	13.32	39.85	46.71	48.25	13.01	21.58	16.31
H2-Eb1	805.37	1027.98	1231.06	257.8	228.07	149.99	1828.76	1651.22	1796.07	239.08	349.11	217.75
Garnl3	171.7	121.9	134.47	182.38	229.16	201.85	202.28	212.53	310.96	174.02	204.59	224.28
Ier3	1034.31	622.25	1039.75	384.54	270.23	342.03	1864.1	1985.2	1726.37	498.49	471.12	376.79
Eif1b	295.37	240.77	375	281.3	321.03	248.81	533.89	456.99	375.3	258.6	328.47	322.96
Ttc28	7.15	9.1	8.32	36.48	21.62	18.22	29.33	21.8	53.61	12.2	10.32	27.73
Zfp61	15.33	20.01	20.79	30.29	14.05	19.62	57.15	74.74	21.45	36.59	51.62	49.75
Slc2a8	4.09	6.06	4.85	17.93	19.46	13.32	17.3	20.24	32.17	26.84	22.52	25.28
Itga9	5.11	13.95	16.64	13.6	5.4	14.02	45.12	61.5	75.06	31.71	23.46	20.39
Vdac1	#N/A	#N/A	#N/A	#N/A	#N/A	#N/A	#N/A	#N/A	#N/A	#N/A	#N/A	#N/A
Bmp6	2.04	6.06	4.16	4.95	0	2.1	15.79	19.46	21.45	8.95	3.75	0.82
Sun1	64.39	64.29	48.52	76.04	63.77	93.22	145.88	136.24	101.87	112.22	80.71	105.21
Junb	2231.12	1376.71	1594.28	1742.18	1662.46	1773.24	3222.14	2900.73	2326.84	1686.56	1802.82	1851.31
Lrrc45	9.2	9.7	5.55	14.84	19.46	7.01	33.09	35.03	5.36	13.01	15.02	26.1
Fbxo18	45.99	64.89	55.45	81.61	84.31	53.97	87.23	100.43	91.14	109.78	119.19	97.87
1190007I07Rik	2.04	3.03	2.08	6.8	5.4	4.91	16.54	11.68	10.72	8.95	31.91	15.5
Atad2	26.57	24.26	41.59	57.5	37.83	50.46	42.11	57.61	101.87	74	98.54	74.22
Bsg	1230.54	1672.06	1185.31	577.43	645.31	629.39	2998.05	3844.29	1903.29	621.28	654.12	539.9
Selenoh	8.18	9.7	11.09	16.69	21.62	9.81	37.6	30.36	42.89	34.97	27.22	30.18
Gimap1	41.9	47.91	29.11	91.5	84.31	46.96	97.75	95.76	91.14	77.25	66.63	78.29
Pgam1	9342.49	12002.8	9926.11	5182.04	6584.98	6124.33	19026	20274	15269.2	4788.89	4839.73	4312.64
Susd3	18.4	18.19	30.5	76.04	61.61	25.93	69.18	63.84	37.53	86.2	64.75	77.48
Mcm7	87.9	120.69	83.87	133.54	85.39	106.53	157.91	148.7	144.76	148	206.47	193.29
Mif	1691.48	2247.01	1796.68	184.85	276.72	243.21	5111.8	6597.88	4208.69	228.51	267.47	198.99
H2-Aa	884.07	879.4	1407.82	289.33	324.28	238.3	1828.01	1615.41	2080.22	322.02	294.68	307.46
Maml2	3.07	7.88	4.85	8.66	2.16	9.11	17.3	21.02	16.08	21.96	15.02	17.13
Cbx2	17.37	20.01	12.48	54.4	32.43	47.66	42.86	48.27	64.34	22.77	43.17	17.94
Nqo2	120.6	135.24	115.76	207.11	185.92	153.49	213.56	203.97	187.65	211.43	237.43	255.27
Proser2	0	0.61	0	0	0	0	15.79	16.35	0	0	1.88	1.63
Tex264	143.09	142.52	137.94	83.46	126.47	93.92	229.35	263.14	203.73	113.85	113.56	104.39
Marveld1	10.22	19.41	13.86	7.42	29.18	12.62	59.4	64.62	10.72	39.85	45.05	30.18
Msi2	121.62	115.84	151.11	129.83	151.33	121.95	237.62	186.06	193.01	128.48	130.45	123.15
Tm6sf1	112.42	64.89	108.83	375.89	236.72	215.87	277.47	241.34	246.62	435.06	394.16	393.1
Echdc1	9.2	12.74	24.26	36.48	44.32	37.85	33.84	43.6	53.61	44.73	18.77	51.38
Adm	6.13	5.46	10.4	1.24	0	1.4	249.65	308.29	241.26	0	0.94	0
Ing1	327.05	331.74	343.81	507.57	425.88	487.82	603.07	520.05	428.91	406.6	370.7	462.42
Gm3839	413.93	422.72	447.09	91.5	129.71	118.45	1143.73	984.82	873.91	129.3	120.13	92.16
Adssl1	167.61	168.6	221.12	186.09	209.7	147.19	659.47	703.77	536.14	266.73	262.77	236.51
Arl6ip6	99.14	111.59	75.55	155.18	143.76	153.49	169.94	196.96	101.87	155.32	155.79	139.46
Sec16b	1.02	1.82	2.08	22.26	15.13	5.61	19.55	19.46	10.72	7.32	12.2	8.97
Polk	15.33	5.46	25.65	26.58	24.86	24.53	50.38	56.83	53.61	25.21	26.28	12.23
Tifab	9.2	14.56	11.78	3.09	7.57	1.4	39.1	51.38	21.45	10.57	13.14	4.89
Zfp652	148.2	175.88	137.94	208.96	274.55	212.37	230.1	311.4	203.73	271.61	327.53	325.41
Naa10	48.04	68.53	47.83	50.7	54.05	34.34	87.23	94.2	91.14	67.49	49.74	40.78
Chn2	109.36	63.68	91.5	244.82	208.62	168.21	240.63	189.18	155.48	238.27	280.6	289.52
Ivl	0	1.21	2.08	17.31	15.13	5.61	11.28	7.79	21.45	21.14	14.08	14.68
Habp4	21.46	10.31	17.33	17.93	15.13	11.21	48.13	51.38	10.72	55.3	45.05	38.33
Tiam2	87.9	53.98	63.08	150.85	134.03	133.17	97	123.78	117.95	170.77	122	176.98
Asb11	0	3.64	2.08	1.24	0	0	8.27	10.9	16.08	4.88	4.69	2.45
Tfdp1	56.21	69.14	57.53	164.45	166.46	146.48	100.76	133.13	128.67	149.63	153.91	141.09
Higd2a	857.49	647.11	800.6	457.49	576.13	439.45	1268.55	1312.57	1233.12	635.92	636.29	613.3
Spns3	85.85	80.06	66.54	298.61	180.51	131.77	209.04	237.45	209.09	224.44	163.3	251.19
Itga2	23.51	19.41	27.73	210.2	113.5	154.19	63.16	53.72	21.45	116.29	124.82	137.01
Icam2	145.13	185.58	161.51	89.64	89.72	70.79	224.84	264.69	289.52	100.84	90.09	92.97
Polg2	19.42	14.56	16.64	35.24	51.88	34.34	44.37	36.59	21.45	39.03	56.31	32.62
Fbxl15	#N/A	#N/A	#N/A	#N/A	#N/A	#N/A	#N/A	#N/A	#N/A	#N/A	#N/A	#N/A
Iqcg	60.3	92.18	75.55	16.69	12.97	18.92	153.4	189.96	107.23	4.07	4.69	9.79
Nfil3	466.05	564.03	394.41	277.59	366.43	336.42	721.88	987.15	562.95	553.78	461.73	433.06
Siae	49.06	36.39	54.07	84.7	52.97	70.79	86.48	94.2	80.42	109.78	100.42	112.55
Ikbip	23.51	15.77	21.49	22.87	17.29	12.62	75.95	92.64	80.42	43.91	35.66	19.57
Eci2	148.2	160.11	132.39	260.28	224.83	187.14	236.11	253.02	353.85	335.85	333.16	309.91
Tnfrsf18	128.78	147.98	112.99	133.54	139.44	103.03	292.51	307.51	139.4	66.68	117.31	98.68
Hist1h1c	#N/A	#N/A	#N/A	#N/A	#N/A	#N/A	#N/A	#N/A	#N/A	#N/A	#N/A	#N/A
Morn2	3.07	0	3.47	1.24	2.16	2.1	9.78	17.91	5.36	5.69	7.51	4.08
Acad10	1.02	6.06	4.16	3.71	6.49	4.21	8.27	21.8	21.45	8.95	9.38	6.52
Ankrd16	77.68	99.46	87.34	132.92	136.2	117.05	131.59	156.48	209.09	102.46	146.4	146.8
Sgsh	1.02	6.06	3.47	3.71	1.08	1.4	28.57	27.25	32.17	12.2	3.75	10.6
Zfp12	15.33	6.67	9.7	16.69	16.21	11.21	43.61	31.92	37.53	22.77	23.46	29.36
Tkt	1724.19	1362.15	1772.42	2008.02	2146.71	1949.86	3192.81	2261.58	2251.78	2122.43	2179.15	2137.56
Oxct1	74.61	89.15	69.32	99.54	97.28	99.53	110.54	186.06	268.07	166.7	132.33	143.54
Egln3	308.66	771.44	435.31	155.18	203.21	182.93	2219.02	2587.77	1184.87	131.74	266.53	141.09
Eef2k	660.24	830.88	743.07	1239.56	1141.45	1002.97	1264.04	1325.81	1099.09	961.19	980.71	919.94
Mapk1ip1	25.55	38.81	27.73	32.15	27.02	42.75	79.71	81.74	91.14	62.62	48.8	53.01
Aes	336.25	440.3	467.19	434.62	527.49	363.76	669.24	815.1	445	428.55	390.41	415.12
Ipmk	32.71	61.25	39.51	62.44	71.34	65.88	69.18	81.74	85.78	80.51	62.88	60.35
Inpp4b	6.13	2.43	13.86	97.06	72.42	63.78	43.61	38.15	64.34	69.93	73.2	106.84
Ccdc115	671.48	718.07	604.44	352.39	384.81	329.42	1064.77	1097.7	1045.47	326.09	427.01	372.71
Tbc1d2	13.29	17.59	16.64	64.91	47.56	45.56	43.61	48.27	96.51	35.78	40.35	32.62
Gorasp1	4.09	4.25	5.55	10.51	9.73	6.31	21.05	26.47	42.89	16.26	25.34	8.97
Actr8	79.72	81.27	78.33	93.97	78.91	86.91	162.42	141.69	117.95	82.95	113.56	119.07
Slc50a1	157.39	135.85	155.27	233.69	225.91	173.82	272.96	297.39	219.82	252.09	251.51	243.03
Macrod1	0	0	4.85	0	7.57	1.4	24.06	21.8	10.72	5.69	0	4.89
Tnfsf9	12.26	3.64	4.16	5.56	3.24	6.31	24.81	24.91	10.72	8.95	9.38	8.16
Ccdc58	23.51	11.52	15.94	4.33	10.81	11.21	41.36	37.37	32.17	9.76	8.45	6.52
Tgfbr2	222.81	284.44	206.56	240.49	257.26	217.27	679.02	709.22	428.91	256.16	237.43	185.13
Cst7	131.84	139.49	104.67	191.03	222.67	145.78	187.24	226.55	193.01	140.68	96.66	119.07
Wdr6	23.51	45.49	40.2	102.63	84.31	55.37	95.5	59.95	53.61	139.87	148.28	127.23
Stard4	28.62	44.88	35.35	80.99	60.53	70.79	79.71	92.64	85.78	52.04	61.94	79.11
Clybl	54.17	48.52	38.12	13.6	17.29	19.62	300.78	333.98	273.43	19.52	36.6	25.28
Ppme1	294.35	279.59	271.03	203.4	291.85	260.03	697.82	646.16	552.22	305.76	309.7	243.03
Lpin1	101.18	79.45	126.85	140.34	102.69	124.76	196.26	135.46	160.84	88.64	66.63	125.6
Klrb1f	61.32	25.47	45.75	137.25	89.72	73.59	144.38	115.22	166.2	108.97	122	151.69
Otud1	112.42	91.58	72.78	181.76	180.51	141.58	181.97	151.03	209.09	265.91	279.67	212.04
Rfxap	43.95	34.57	34.66	27.2	36.75	32.94	69.93	77.07	64.34	40.66	32.85	31.81
Fam161a	3.07	6.06	3.47	4.95	1.08	1.4	12.03	16.35	42.89	2.44	0	4.08
Cfap298	3.07	0.61	2.77	6.8	24.86	2.1	21.05	46.71	37.53	20.33	31.91	17.13
Hk1	480.36	797.52	597.51	558.27	632.34	533.37	975.29	1334.37	820.29	652.18	579.98	601.06
Clcn3	73.59	60.04	82.49	72.33	54.05	51.87	232.35	150.25	187.65	79.69	60.06	75.85
Ndrg3	69.5	44.88	63.08	165.07	167.54	110.04	218.07	197.74	166.2	178.09	127.63	188.39
Fanci	3.07	0.61	0	4.95	0	0.7	2.26	2.34	42.89	1.63	1.88	0.82
Dcxr	72.57	84.91	69.32	146.52	117.82	93.92	142.12	108.99	85.78	191.91	161.42	174.53
Hjurp	145.13	169.81	163.59	216.38	206.46	160.5	376.73	314.52	219.82	274.86	210.22	222.65
Tnfsf13b	1.02	2.43	0	3.09	0	0.7	9.78	7.79	26.81	3.25	3.75	7.34
Ahnak	299.46	528.24	349.35	316.54	256.18	257.22	696.31	978.59	579.03	235.83	260.9	245.48
Dnajb9	155.35	187.4	146.95	205.25	197.81	187.14	306.8	298.95	198.37	233.39	256.2	221.83
Alkbh5	166.59	162.54	152.5	150.85	172.95	178.02	332.36	367.46	182.29	116.29	198.96	119.89
Lcmt1	49.06	71.56	42.98	89.03	61.61	36.45	115.8	133.9	112.59	119.54	121.06	80.74
Itgb3	216.67	296.57	228.74	448.84	473.44	389.69	660.22	689.76	337.77	444.82	478.62	436.32
Qdpr	187.03	215.3	210.72	395.67	356.7	333.62	421.1	382.25	353.85	457.83	473.93	421.64
Syce2	53.15	63.68	65.16	20.4	20.54	33.64	203.78	206.31	80.42	20.33	25.34	32.62
Pdxp	8.18	26.08	34.66	9.89	18.38	3.5	370.71	439.86	150.12	18.7	6.57	32.62
Polr3gl	154.33	261.39	182.3	149.61	177.27	125.46	389.51	368.24	305.6	166.7	171.74	160.66
Rida	10.22	12.74	11.09	9.27	15.13	9.11	24.81	25.69	37.53	21.96	15.95	17.13
Crip1	127.76	138.28	146.95	146.52	122.14	74.99	348.16	412.61	209.09	181.34	163.3	185.13
Dhcr24	33.73	82.48	61.69	107.57	87.55	86.21	132.34	142.47	91.14	95.14	142.65	125.6
Mllt3	33.73	9.7	18.72	58.73	24.86	40.65	35.34	51.38	64.34	47.98	22.52	39.15
Tmem97	10.22	15.77	15.25	16.69	24.86	9.11	33.09	34.25	32.17	21.96	24.4	17.94
Ccdc125	145.13	60.04	142.1	582.38	450.74	337.83	261.68	175.17	262.71	424.49	415.75	411.04
Impa2	55.19	100.68	73.48	131.07	103.77	78.5	399.29	479.56	171.56	108.97	104.17	103.58
Fam213b	28.62	31.54	43.67	12.98	15.13	14.02	62.41	80.19	91.14	34.15	17.83	50.56
Ttc25	#N/A	#N/A	#N/A	#N/A	#N/A	#N/A	#N/A	#N/A	#N/A	#N/A	#N/A	#N/A
Mib2	15.33	10.31	17.33	16.07	8.65	11.92	54.89	42.04	32.17	19.52	18.77	12.23
Sh3yl1	1.02	1.82	2.77	3.71	0	4.91	15.79	10.9	32.17	9.76	8.45	6.52
Alox12e	339.32	203.17	323.71	532.92	575.05	350.44	633.15	629.04	627.28	570.05	493.64	523.59
Lekr1	11.24	10.92	9.01	1.85	7.57	11.21	36.09	28.8	5.36	13.82	6.57	7.34
Cbx6	5.11	9.7	4.16	2.47	5.4	2.1	28.57	32.7	32.17	7.32	17.83	10.6
Pnpla6	42.93	53.98	40.2	126.74	132.95	116.35	97	87.97	75.06	110.59	115.43	126.41
Ednra	3.07	7.88	4.85	17.93	20.54	9.81	21.05	21.8	21.45	19.52	26.28	14.68
Tppp3	17.37	10.92	27.03	19.17	12.97	21.03	51.13	72.4	37.53	21.14	27.22	14.68
Cbr1	64.39	64.29	58.23	71.1	85.39	53.27	93.99	119.11	139.4	95.14	88.22	98.68
Arl4a	45.99	33.36	38.12	31.53	39.99	41.35	66.17	62.28	80.42	51.23	33.79	44.04
Prelid1	470.14	627.1	521.95	249.77	252.94	257.22	984.31	1091.47	831.02	265.91	232.74	217.75
Ccsap	37.82	52.16	27.73	52.55	95.12	55.37	72.94	81.74	53.61	76.44	72.26	101.94
Slc29a1	85.85	47.91	70.01	39.57	67.02	20.33	115.05	105.88	117.95	43.91	39.42	30.18
Pdss2	1.02	1.82	8.32	4.95	15.13	16.12	15.79	14.79	26.81	30.09	12.2	17.94
Cetn4	9.2	3.64	13.86	6.18	4.32	2.8	14.29	27.25	58.98	10.57	14.08	12.23
Plppr3	0	0	1.39	0	0	1.4	3.01	13.23	21.45	2.44	1.88	0
Romo1	122.65	191.65	198.94	90.26	97.28	63.78	309.81	275.59	203.73	130.11	107.92	95.42
Copz2	3.07	1.21	3.47	0	1.08	1.4	16.54	14.79	32.17	3.25	4.69	2.45
Grsf1	91.98	139.49	120.61	121.17	180.51	126.16	194.76	193.85	160.84	182.16	161.42	174.53
Ubxn2b	44.97	44.27	50.6	71.1	48.64	46.96	93.99	80.19	42.89	33.34	79.77	67.69
Tsen2	6.13	4.25	6.24	8.66	14.05	3.5	15.04	14.79	58.98	8.13	9.38	4.89
Ak3	103.23	121.3	126.16	179.91	159.98	149.29	206.79	222.65	166.2	190.29	184.88	205.52
Zdhhc14	5.11	3.03	6.24	9.89	6.49	1.4	28.57	19.46	37.53	9.76	17.83	22.02
Ankrd10	28.62	13.34	32.58	34	37.83	30.84	49.63	49.82	64.34	40.66	35.66	49.75
Entpd5	6.13	23.65	20.1	17.93	24.86	13.32	54.14	48.27	37.53	34.15	22.52	37.52
Svil	159.44	132.82	155.27	505.1	441.02	332.22	288.75	288.83	268.07	572.49	442.96	591.28
2700097O09Rik	37.82	28.5	29.11	25.97	38.91	25.23	79.71	77.85	91.14	32.53	35.66	40.78
Cacna2d2	5.11	0.61	2.77	31.53	15.13	23.13	20.3	20.24	32.17	26.02	8.45	9.79
Gkap1	8.18	7.28	11.09	8.04	7.57	9.11	21.05	27.25	32.17	17.08	9.38	13.86
Pxmp4	99.14	90.37	80.41	125.5	123.23	86.21	133.1	140.13	187.65	153.69	107.92	174.53
Eid2b	105.27	149.19	156.66	151.47	145.92	131.07	69.93	82.52	123.31	69.12	93.85	70.14
Uhrf1bp1	143.09	252.9	140.71	212.67	278.88	220.78	67.68	52.94	69.7	70.75	96.66	64.43
Gm45716	156.37	117.66	95.66	50.7	60.53	72.89	39.1	29.58	5.36	11.38	21.58	15.5
Inpp5j	883.04	1256.02	842.89	1070.78	1374.93	1115.11	491.78	486.57	520.05	544.84	664.44	578.23
Cd200	25.55	35.18	54.76	35.24	50.8	61.68	11.28	7.79	0	11.38	26.28	8.16
Srpk2	1183.53	1240.86	1001.62	901.39	838.8	922.36	651.19	643.83	632.64	409.85	467.36	441.21
Fam107b	354.65	536.73	370.15	436.47	456.15	381.28	270.7	280.26	150.12	225.25	314.39	224.28
Herc3	301.5	490.64	307.07	155.18	224.83	270.54	152.65	205.53	117.95	95.96	107.92	70.14
Stat2	478.32	543.41	471.35	618.85	535.06	555.1	191	224.21	310.96	413.91	338.79	423.27
Tspoap1	40.88	49.73	20.79	16.07	29.18	15.42	6.02	17.13	5.36	0	2.82	3.26
Smpd3	53.15	37.6	26.34	289.33	121.06	218.68	9.02	14.01	10.72	92.7	47.86	64.43
Dusp6	1259.16	1991.07	1342.66	1009.58	1124.16	1220.24	753.46	718.57	530.78	581.43	702.92	639.39
Prkar2b	194.19	277.16	196.86	173.11	215.1	201.85	90.23	47.49	42.89	121.17	128.57	129.67
Cd24a	35317.7	47292.7	37554.2	23130.6	30477.7	24140.6	17737.9	17394.3	16298.6	7766.8	7991.14	7961.43
Tyrobp	7807.38	9905.63	7935.34	8101.96	9698.04	7959.24	4435.79	5003.49	4980.73	5638.68	5493.85	4757.12
Slk	1071.1	839.37	860.91	1290.25	935	1320.47	608.33	553.52	589.75	746.51	702.92	884.06
Irf5	335.23	390.57	325.79	281.91	331.84	289.47	145.88	154.15	134.03	193.54	156.73	166.37
Ercc6	88.92	100.07	70.7	48.84	70.26	79.9	36.09	21.8	26.81	30.09	30.97	32.62
Slc38a1	246.31	248.05	257.86	283.77	269.15	253.72	157.91	121.45	150.12	182.16	142.65	154.96
Sugp2	55.19	77.63	55.45	51.31	30.27	39.95	27.82	23.36	26.81	13.01	24.4	26.1
Acsl4	594.83	827.84	612.06	431.53	449.66	538.98	349.66	336.32	316.32	285.43	278.73	300.94
Uba7	543.73	678.65	500.46	540.34	677.74	546.69	260.93	297.39	375.3	408.22	324.71	341.72
Cd274	490.58	361.46	563.54	318.39	325.36	506.74	136.86	135.46	251.99	185.41	195.2	161.48
Myl12a	1833.54	2373.76	2088.5	1897.98	2437.48	1883.98	1380.59	1207.47	1152.7	998.6	1333.58	1238.83
Casp8	1250.98	1393.69	1231.06	680.68	695.03	683.36	739.93	794.86	1083	522.07	503.02	488.52
Nek6	280.04	371.77	249.54	235.55	296.17	372.87	84.22	87.97	117.95	121.98	133.26	129.67
Odc1	367.94	502.77	375	145.28	192.4	201.85	219.57	228.1	219.82	108.97	128.57	132.94
Hdgf	957.65	1008.58	975.28	673.88	635.58	581.03	642.17	560.53	691.62	499.3	506.78	451.82
Gbp7	2708.41	1278.46	1965.12	4668.9	4387.47	4531.22	1180.57	850.91	1785.34	2659.14	3183.32	3382.1
Ddx58	1122.2	1037.69	1167.98	1227.19	1226.85	1525.83	633.15	491.24	654.09	887.19	802.4	967.25
Slfn5	1877.49	1832.18	2120.39	2416.06	2392.08	2347.96	1115.15	983.26	1779.98	1821.55	1933.26	2059.27
Ifit1bl1	408.82	552.5	570.47	527.97	515.6	637.1	19.55	21.8	37.53	179.72	100.42	128.04
Coro1a	#N/A	#N/A	#N/A	#N/A	#N/A	#N/A	#N/A	#N/A	#N/A	#N/A	#N/A	#N/A
Slc6a4	1336.83	1480.42	951.71	533.54	599.91	521.46	458.69	500.58	723.79	60.18	35.66	63.61
Ddx21	322.97	368.13	275.19	231.22	283.2	278.95	127.08	88.75	150.12	172.4	219.6	188.39
Slc16a6	1267.33	789.64	1224.13	713.44	823.66	958.11	639.16	547.29	868.55	562.73	564.03	614.93
Tapbp	6320.31	9867.42	7561.04	3211.73	3872.95	3455.36	4167.35	4581.54	4562.54	2625.8	2552.66	2307.2
Stk40	232	275.95	210.72	168.78	191.32	198.35	135.35	105.1	134.03	99.21	96.66	119.89
Camk1d	758.36	497.92	712.57	1209.27	884.19	1300.14	533.14	358.12	348.49	740.82	706.67	886.51
B430306N03Rik	471.16	383.3	360.45	511.28	423.72	504.64	124.82	123	182.29	300.07	299.37	307.46
D16Ertd472e	513.07	419.08	548.99	552.08	541.54	579.63	318.08	287.27	396.74	370	319.08	368.63
Tmem183a	#N/A	#N/A	#N/A	#N/A	#N/A	#N/A	#N/A	#N/A	#N/A	#N/A	#N/A	#N/A
Rtn4ip1	54.17	60.65	40.2	72.95	47.56	88.31	11.28	10.12	0	13.82	11.26	18.76
Pde3b	727.69	970.37	680.69	906.95	1117.67	1098.29	354.92	325.42	235.9	500.11	487.07	504.01
Mtfr1l	190.1	235.31	182.3	100.15	149.17	125.46	122.57	133.9	117.95	81.32	102.29	70.95
Cfl1	10813.2	12744.6	9570.52	10536.6	12093.4	10138.3	6708.21	6995.7	6749.99	7313.85	7378.31	6773.17
Mier3	121.62	82.48	142.1	195.98	123.23	203.26	65.42	42.82	10.72	108.97	80.71	97.87
Ccl7	274.93	337.2	372.23	237.4	217.27	230.59	79.71	92.64	182.29	86.2	59.12	55.46
Tor1aip2	808.44	958.84	777.73	681.29	776.1	745.04	600.81	483.46	477.16	548.9	570.59	510.54
Asap1	1267.33	1257.84	1143.72	1093.04	1153.34	939.19	716.61	681.2	932.88	609.89	562.15	661.41
Ltb4r2	67.45	37.6	35.35	53.17	65.94	53.27	11.28	12.46	37.53	8.95	4.69	15.5
Ccnd2	234.05	128.57	228.05	432.15	335.09	443.66	71.44	50.6	155.48	182.97	192.39	203.07
Plac8	975.03	1234.19	1015.49	599.69	974.99	787.79	248.9	272.48	380.66	223.63	220.54	201.44
Derl1	1200.9	1690.26	1131.24	858.11	982.56	995.96	718.87	798.75	707.7	525.32	502.09	464.05
Eepd1	235.07	261.39	201.02	132.3	159.98	169.61	100.76	142.47	150.12	103.28	83.52	118.26
Chd3	#N/A	#N/A	#N/A	#N/A	#N/A	#N/A	#N/A	#N/A	#N/A	#N/A	#N/A	#N/A
Lrrc8d	469.12	593.74	463.73	245.44	210.78	268.44	280.48	291.16	273.43	188.66	185.82	162.3
Pitpnm1	488.54	482.15	490.07	1388.55	1303.59	1218.14	259.43	252.24	428.91	606.64	720.75	610.85
Atxn10	431.3	514.9	413.82	414.83	549.11	393.9	243.63	243.67	273.43	290.31	266.53	260.16
Mdh2	2100.3	2226.99	2155.74	1451.61	1871.08	1568.58	1346	1232.38	1056.19	1116.51	760.17	909.34
Dhx29	189.08	274.13	204.48	205.87	149.17	229.89	82.72	94.2	150.12	135.8	135.14	98.68
Fus	2534.67	2264.6	2394.88	1059.65	1005.26	1047.12	1549.78	1421.56	1812.15	860.36	760.17	875.9
Ifitm1	1068.03	1774.56	912.2	238.02	378.32	304.88	319.58	382.25	348.49	200.86	272.16	178.61
Gbp4	257.55	237.74	345.89	303.55	316.71	353.25	36.09	28.03	69.7	146.37	219.6	191.65
Gale	78.7	109.77	101.9	75.42	78.91	83.41	63.92	55.27	69.7	47.17	52.55	45.67
Sgms2	124.69	169.21	140.02	76.66	108.09	107.94	45.12	51.38	58.98	68.31	61	65.24
Fndc5	82.79	103.71	92.88	86.55	103.77	97.42	66.92	58.39	26.81	60.18	55.37	61.17
Tor3a	343.41	334.78	545.52	602.16	620.45	558.6	221.83	190.74	364.57	451.32	400.73	384.13
Mbd3	141.04	180.12	122.69	189.8	229.16	188.54	82.72	104.32	80.42	139.87	118.25	110.1
Chic2	859.54	977.04	1034.89	1601.84	1645.16	1496.39	667.74	633.71	450.36	922.97	978.83	907.71
Psme1	1821.28	1674.49	1712.12	849.45	1069.03	856.48	582.01	590.11	755.96	575.74	556.52	521.14
Cd52	9241.31	10001.5	9054.8	7445.39	9049.49	7067.02	4541.82	3990.65	3897.73	3600.82	3921.9	3373.94
Tmem273	246.31	349.94	212.8	174.96	313.47	194.85	97	103.54	42.89	71.56	43.17	63.61
Lpar6	453.79	397.85	512.25	372.8	416.16	405.81	60.91	53.72	107.23	69.12	44.11	60.35
Ly6c1	198.28	167.39	158.73	94.59	135.12	95.32	35.34	14.01	32.17	30.09	32.85	36.7
Aqp9	760.4	767.2	657.81	570.63	504.79	591.55	449.67	373.69	428.91	283.8	262.77	318.07
Aida	260.62	277.16	257.86	213.29	265.91	229.89	167.69	151.03	198.37	169.14	177.37	133.75
Mmp25	2080.88	2346.47	1798.07	2599.06	2426.67	2179.05	1045.97	876.6	991.86	1205.96	1160.9	1254.32
Gbp9	109.36	126.15	124.08	253.48	255.1	238.3	69.93	77.85	101.87	154.51	181.13	216.12
Slco3a1	127.76	78.84	126.85	137.87	89.72	83.41	27.07	17.13	37.53	51.23	38.48	70.14
Rbbp8	#N/A	#N/A	#N/A	#N/A	#N/A	#N/A	#N/A	#N/A	#N/A	#N/A	#N/A	#N/A
Irgm2	254.49	242.59	336.88	411.74	548.03	496.93	142.87	97.31	160.84	380.57	383.84	422.46
Cpd	2167.75	2864.4	2136.33	2257.79	2593.13	2410.34	1547.53	1596.73	1356.43	1518.23	1623.57	1607.46
Myo1d	139	179.52	180.92	185.47	150.25	227.09	114.3	95.76	69.7	62.62	61	65.24
B3gnt7	48.04	38.21	24.95	58.73	50.8	57.47	10.53	7.01	16.08	14.64	7.51	7.34
Il13	47.01	49.73	36.74	6.8	30.27	31.54	1.5	2.34	0	0.81	0.94	0.82
Aif1	90.96	67.32	112.99	51.31	21.62	34.34	33.09	23.36	21.45	16.26	13.14	2.45
Tbcb	835.01	849.68	802.68	604.01	751.24	567.72	466.21	416.5	525.42	483.85	464.55	368.63
Ptafr	2751.34	3176.13	3115.08	2958.25	3571.37	3396.49	1270.81	1055.66	1356.43	1731.29	1917.31	1717.55
Clec4e	2654.24	2212.44	2983.38	976.81	702.6	956.71	869.26	878.94	1174.14	530.2	361.31	378.42
Cetn3	395.53	374.8	409.66	474.19	544.79	468.89	210.55	189.96	225.18	239.08	274.04	234.88
Slc25a33	72.57	98.25	84.57	53.79	90.8	58.17	10.53	7.01	21.45	7.32	15.95	12.23
Jpt1	723.61	750.82	772.18	688.09	674.5	585.94	439.14	448.42	632.64	452.13	473.93	438.77
Litaf	1098.7	1433.72	1014.79	801.23	951.21	966.52	470.73	520.82	514.69	409.85	370.7	375.97
Pfkfb4	70.52	90.97	94.96	69.86	108.09	89.01	43.61	48.27	48.25	74.81	32.85	49.75
Stn1	54.17	129.79	55.45	93.97	104.85	74.99	31.58	52.16	26.81	34.97	31.91	39.96
Acss2	78.7	125.54	72.78	85.93	102.69	119.15	51.13	52.94	32.17	34.15	34.72	40.78
Trim30a	1890.78	1235.4	1953.34	2531.05	1650.57	2671.77	789.55	514.6	1190.23	1628.82	1438.69	1495.72
Rit1	1132.42	1608.38	1228.98	932.92	1201.99	925.17	774.52	792.52	766.68	646.49	505.84	564.36
Pdlim2	979.12	961.27	1039.05	749.92	690.71	683.36	606.08	509.93	605.84	562.73	519.92	506.46
Apool	140.02	112.81	140.02	164.45	152.41	145.08	79.71	75.52	107.23	75.63	113.56	97.05
Champ1	230.98	292.93	214.88	290.57	311.31	304.18	154.9	139.35	182.29	185.41	170.8	163.11
Mtfr1	97.09	87.33	73.48	82.23	92.96	78.5	36.09	31.92	42.89	46.35	41.29	51.38
Tpst1	99.14	86.73	90.11	105.72	131.87	89.01	22.56	30.36	21.45	56.11	52.55	56.27
Ffar2	306.61	253.51	259.24	610.2	672.33	526.36	124.07	106.66	171.56	63.43	91.03	65.24
Tlnrd1	202.36	266.24	205.18	125.5	109.17	149.29	123.32	123	91.14	63.43	85.4	90.53
Ptgs2	129.8	98.86	104.67	117.46	49.72	90.41	69.18	64.62	58.98	20.33	42.23	27.73
B4galnt1	787.99	1317.88	689.7	1270.47	1692.73	1319.06	571.49	679.64	445	729.43	666.32	641.02
Prr5l	292.3	387.54	402.04	442.04	648.55	601.36	60.91	59.95	85.78	44.73	53.49	26.91
Ndel1	1711.92	1669.64	1452.18	1313.13	1406.28	1665.3	796.32	848.58	1013.3	914.84	871.85	707.08
Herc6	405.75	355.4	455.41	466.77	386.97	606.27	118.06	132.35	171.56	326.09	311.57	314.8
Gclm	1464.59	1890.4	1357.91	565.68	689.63	721.91	301.53	308.29	284.15	187.85	178.31	167.19
Ran	1295.95	1280.28	1346.12	985.46	1103.62	1075.86	843.7	778.51	948.97	812.38	857.77	862.86
Mapk7	184.99	179.52	192.7	169.4	180.51	190.64	126.33	112.11	117.95	133.36	99.48	151.69
Il1a	320.92	500.95	399.26	129.83	187	241.1	112.79	112.11	176.93	56.11	25.34	36.7
Mboat1	376.11	445.76	331.33	204.02	226.99	239	261.68	228.88	144.76	98.4	106.05	91.34
Slc3a2	6204.82	7134.63	5714.45	2966.29	3948.61	3767.25	2036.3	1912.02	2380.46	2011.02	1770.91	1699.61
Stxbp5	400.64	514.29	350.74	362.9	344.81	386.89	262.43	236.67	187.65	198.42	224.3	185.13
Ccdc9	492.62	553.72	433.92	193.51	282.12	245.31	293.26	323.08	278.79	198.42	137.96	156.59
Cisd2	855.45	875.15	875.47	606.49	780.43	709.3	387.26	369.01	450.36	328.53	386.65	389.02
Psip1	121.62	146.16	123.38	139.72	185.92	161.2	65.42	65.39	53.61	105.72	116.37	101.13
Diaph1	539.64	668.95	550.37	461.2	453.99	548.79	349.66	330.09	305.6	285.43	287.17	278.1
Taldo1	6831.33	7729.58	6433.26	4011.1	5000.35	4252.27	3772.57	3513.42	3683.28	2411.93	2406.26	2279.47
Tmem184b	141.04	144.95	151.11	165.69	208.62	168.91	84.22	94.2	48.25	117.91	105.11	100.31
Ofd1	50.08	72.17	65.16	41.42	56.21	53.27	39.1	26.47	32.17	20.33	22.52	31.81
Atf3	406.77	349.94	563.54	169.4	246.45	257.93	219.57	226.55	209.09	51.23	73.2	62.8
Tuba8	1123.22	1474.96	1084.8	578.05	819.34	686.17	612.09	683.53	718.43	358.62	367.88	332.75
Coprs	68.48	119.48	102.59	79.75	54.05	63.78	55.64	45.93	42.89	30.09	27.22	16.31
Herc1	694.99	491.25	513.63	824.11	576.13	875.4	382.75	328.53	337.77	473.28	414.81	508.09
Ap4s1	247.33	204.99	206.56	192.89	221.59	177.32	115.05	116.78	160.84	153.69	127.63	124.78
Procr	214.63	231.68	328.56	72.33	76.75	77.1	33.09	29.58	58.98	48.79	38.48	26.1
Ado	116.51	151.01	153.19	139.72	126.47	114.95	74.44	110.55	80.42	78.07	64.75	88.08
Camk1	11772.9	12622.1	11095.5	5706.3	6743.88	6570.09	5633.66	4066.94	5795.66	2916.92	3923.78	3575.38
S1pr1	291.28	302.63	290.44	300.46	302.66	377.08	110.54	113.66	193.01	207.36	209.28	174.53
Ap1g2	105.27	191.65	97.04	153.94	155.65	162.61	60.91	80.19	64.34	124.42	94.79	88.9
Orai1	#N/A	#N/A	#N/A	#N/A	#N/A	#N/A	#N/A	#N/A	#N/A	#N/A	#N/A	#N/A
Actr2	2195.35	1733.93	2271.5	1920.85	2061.32	2026.96	1242.98	1124.95	1265.29	1396.25	1402.09	1412.54
Sema4d	355.67	574.94	386.79	388.25	392.37	389.69	294.02	305.18	230.54	162.64	170.8	163.11
Htt	88.92	87.94	101.2	84.08	90.8	89.71	54.89	34.25	37.53	52.04	44.11	62.8
Csf1	557.01	650.15	445.01	835.23	930.67	972.13	249.65	244.45	305.6	594.44	511.47	487.7
Zbp1	2471.3	2529.02	2545.3	2014.21	2428.83	2120.88	940.7	861.81	1340.35	1305.99	1311.99	1328.54
Smc6	#N/A	#N/A	#N/A	#N/A	#N/A	#N/A	#N/A	#N/A	#N/A	#N/A	#N/A	#N/A
Bank1	594.83	570.09	529.58	779.59	698.28	813.03	381.99	323.08	343.13	304.95	385.71	328.67
I830077J02Rik	642.86	1031.62	572.55	757.34	831.23	754.85	481.25	501.36	428.91	475.72	448.59	466.5
Qrsl1	149.22	183.16	181.61	194.13	183.76	239	52.64	28.03	91.14	67.49	61.94	65.24
Nqo1	248.36	597.99	301.53	140.96	156.73	187.14	127.08	102.76	101.87	97.58	82.59	114.18
Asph	545.77	598.6	519.18	587.32	683.14	690.37	226.34	282.6	182.29	280.55	273.1	255.27
Dok2	#N/A	#N/A	#N/A	#N/A	#N/A	#N/A	#N/A	#N/A	#N/A	#N/A	#N/A	#N/A
Pla2g4a	1167.17	1150.49	1189.47	1219.78	1381.42	1363.92	748.2	704.55	766.68	868.49	781.75	968.88
Ilf3	195.21	219.55	196.86	72.33	114.58	119.85	69.93	57.61	96.51	48.79	56.31	63.61
Trafd1	643.89	849.68	619.69	841.42	856.09	835.45	284.24	245.23	316.32	522.88	519.92	524.4
Parp10	342.38	465.78	327.87	200.31	265.91	250.22	124.82	111.33	160.84	144.75	100.42	106.02
Alas1	708.28	623.46	705.64	566.92	628.02	646.92	288.75	254.57	316.32	292.75	294.68	237.33
Smchd1	249.38	243.8	257.16	249.77	241.05	253.02	127.83	139.35	166.2	152.07	169.86	181.05
Lpcat3	2194.33	2320.39	2015.72	2547.74	2895.79	3003.29	824.9	720.12	868.55	1060.4	935.66	1092.84
Camk2n1	32.71	38.21	34.66	17.31	28.1	22.43	9.78	10.9	5.36	7.32	6.57	4.08
Ccr3	6675.98	9741.88	6816.58	7686.5	8473.35	9181.59	3641.73	3702.6	2975.57	3211.3	3228.36	3385.36
Csf2ra	13502.2	12349.8	11952.9	13441	14339.5	14879.8	5194.52	4723.23	6599.87	9470.44	9121.06	9665.12
B2m	31207	35262.6	34329.7	34600.7	46233.2	37708.3	18157.5	16305.9	21107.8	27890.9	35126.3	26675.1
Cox6a1	#N/A	#N/A	#N/A	#N/A	#N/A	#N/A	#N/A	#N/A	#N/A	#N/A	#N/A	#N/A
Aprt	1010.8	1140.18	850.51	850.69	1038.77	831.95	530.13	542.62	675.54	554.6	547.13	517.06
Klf16	100.16	124.93	97.74	74.81	57.29	53.97	36.09	42.04	26.81	25.21	24.4	12.23
D17Wsu92e	793.1	1300.9	829.02	761.05	940.4	944.79	606.83	655.51	536.14	644.86	624.09	607.59
Rcbtb2	329.1	365.71	290.44	457.49	474.53	472.4	187.24	186.06	203.73	202.48	218.67	179.42
Cers6	331.14	425.14	324.4	255.95	300.5	295.77	209.8	171.27	182.29	165.89	179.25	238.96
Snx20	529.42	810.26	499.08	547.14	633.42	558.6	356.43	432.07	375.3	479.78	405.42	435.51
Akr1b8	39.86	29.72	49.21	16.69	11.89	9.81	9.78	10.9	32.17	8.95	1.88	0
Ccl9	23080.8	31492.1	22146.6	12866.1	16331.7	15358.5	10368.7	11427	11312.5	7076.4	7609.18	6651.65
Rsad2	10069.2	6648.84	10168.7	7368.11	7004.38	8196.14	1482.11	1023.74	2675.33	3429.23	2913.97	3241.82
Mfsd14a	263.69	218.33	205.87	246.68	272.39	337.83	133.85	142.47	155.48	192.73	209.28	203.07
Ubxn1	1233.61	1117.74	1199.87	717.15	915.54	698.08	697.06	754.38	713.06	551.34	594.99	507.27
St8sia4	326.03	440.3	260.63	286.24	270.23	323.11	184.23	196.18	219.82	135.8	146.4	163.93
Hacd4	1214.19	1037.08	1210.26	1451	1425.74	1461.34	789.55	628.26	895.35	759.52	717	714.42
H2-D1	#N/A	#N/A	#N/A	#N/A	#N/A	#N/A	#N/A	#N/A	#N/A	#N/A	#N/A	#N/A
F2r	1295.95	1992.29	1369.69	1189.48	1606.25	1325.37	560.21	509.15	600.48	351.3	402.61	368.63
Ap1m1	452.76	548.86	433.92	668.93	772.86	676.35	295.52	342.55	235.9	457.83	439.21	463.23
Chst15	1291.86	2055.97	1407.82	1485	1530.59	1858.75	645.93	771.5	680.9	940.05	871.85	918.31
Pdlim1	1215.21	1295.44	1050.84	943.43	956.62	841.76	744.44	822.89	745.23	552.16	487.07	592.91
Myo1f	2122.78	2502.34	2244.47	2563.82	2716.36	2595.37	1465.56	1461.27	1388.6	1288.91	1006.05	1279.6
Eid2	79.72	68.53	72.78	34.62	69.18	40.65	21.05	20.24	21.45	5.69	10.32	4.89
Casp1	910.64	870.9	982.91	686.24	823.66	710	413.58	358.12	461.08	510.68	592.18	460.79
Irf1	999.56	837.55	1012.02	1037.4	1169.56	1178.89	318.83	253.79	418.19	791.24	823.04	735.63
Clec4n	717.47	1376.1	1134.71	412.36	310.22	411.42	172.2	179.06	337.77	61.8	50.68	39.96
Cep68	95.05	64.29	80.41	235.55	148.09	246.71	24.06	24.13	58.98	142.31	110.74	100.31
Entpd1	#N/A	#N/A	#N/A	#N/A	#N/A	#N/A	#N/A	#N/A	#N/A	#N/A	#N/A	#N/A
Hcfc2	188.06	220.76	131.7	126.74	176.19	178.73	101.51	112.88	123.31	99.21	96.66	93.79
Prkcd	1096.65	1244.5	1058.46	1148.68	1217.12	1349.9	725.64	666.41	750.59	778.23	703.86	736.44
Pfn1	456.85	1337.29	718.81	5660.55	7962.08	5624.6	444.41	637.6	316.32	3852.91	3475.18	3624.32
Prkd3	674.55	581.01	498.39	851.31	678.82	911.85	369.21	346.44	434.27	483.04	449.53	416.75
Spns2	106.29	99.46	137.25	205.25	230.24	182.93	70.68	35.03	75.06	58.55	63.82	57.09
Sft2d1	216.67	156.47	185.07	263.37	209.7	215.17	109.79	97.31	101.87	155.32	151.09	177.79
Ski	777.77	1145.64	826.25	1076.35	1208.47	1239.16	600.06	558.19	471.8	784.73	853.08	800.06
Zwint	792.08	859.38	817.93	825.96	1052.82	902.04	362.44	358.89	310.96	545.65	460.79	533.37
Tinagl1	197.25	303.85	195.47	50.08	102.69	60.28	100.76	112.11	112.59	23.58	10.32	18.76
Tnf	80.74	64.29	38.82	42.04	39.99	30.14	32.33	17.91	21.45	7.32	11.26	9.79
Cnp	970.94	1125.02	917.75	883.46	915.54	838.96	583.52	590.11	654.09	491.17	456.1	444.48
Stard3	732.8	677.44	725.05	1055.33	1185.77	1105.29	375.23	390.81	536.14	825.39	662.57	714.42
4932438H23Rik	154.33	104.31	104.67	84.08	123.23	98.12	15.79	27.25	32.17	12.2	15.02	5.71
Rab8b	819.68	1320.91	890.02	919.31	867.98	897.13	545.17	580.77	520.05	406.6	460.79	459.97
Cd300ld	1296.97	1672.06	1186.7	1105.4	1318.73	1316.96	589.53	635.27	562.95	531.83	456.1	471.39
Cdkn2b	201.34	251.08	228.74	209.58	310.22	240.4	52.64	55.27	53.61	36.59	38.48	62.8
Calhm6	44.97	23.05	44.36	16.69	14.05	21.03	9.78	8.56	32.17	3.25	7.51	4.89
Bin2	1864.21	2391.96	1825.79	1438.63	1812.71	1659.69	1042.21	1079.02	954.33	524.51	503.96	571.7
[truncated: 1,448 more rows]
