# Supplementary material for: Differential regulation of Type 1 and Type 2 mouse eosinophil activation by apoptotic cells
Source: Front Immunol. 2022 Oct 31;13:1041660. doi: 10.3389/fimmu.2022.1041660 (PMC9662748; doi:10.3389/fimmu.2022.1041660)
Supplement: Supplementary file 2 [file Table_2.xlsx]

## Sheet: Sheet1
Upregulated transcripts of surface markers that were differentialy expressed following treatment with apoptotic cells
For HM	Un.stim (4)	Un.stim (5)	Un.stim (6)	Un.stim (1)	Un.stim (2)	Un.stim (3)	AC (1)	AC (2)	AC (3)	AC (4)	AC (5)	AC (6)
CD247	3.09	0	2.1	0	3.03	3.47	8.27	2.34	0	19.52	10.32	14.68
CD28	0	5.4	1.4	0	0	2.77	0.75	1.56	16.08	16.26	15.02	22.84
CD33	84.08	63.77	87.61	73.59	72.78	94.27	339.13	386.14	369.94	1078.29	1284.78	1229.85
CD34	69.24	77.83	35.04	11.24	12.13	18.72	318.08	385.36	171.56	376.51	350.99	416.75
CD4	0	0	0.7	0	0.61	1.39	7.52	7.79	16.08	39.03	39.42	39.96
CD68	343.74	316.71	381.98	591.76	598.6	736.83	1205.39	1363.95	1688.84	1353.97	1009.8	977.85
CD81	244.82	235.64	204.66	203.39	298.39	225.28	410.57	530.94	525.42	605.02	614.7	611.66
CD93	25.35	39.99	29.44	50.08	22.44	71.4	182.73	163.49	251.99	235.83	204.59	189.21
CLEC10A	7.42	4.32	2.8	14.31	17.59	21.49	85.72	96.54	117.95	71.56	97.6	59.54
ICAM2	89.64	89.72	70.79	145.13	185.58	161.51	224.84	264.69	289.52	100.84	90.09	92.97
IL13RA1	17.93	14.05	17.52	35.77	40.63	47.83	40.61	55.27	48.25	30.9	37.54	30.99
IL18RAP	53.79	59.45	56.77	58.26	106.74	92.88	503.81	530.94	316.32	200.05	194.26	204.7
IL1RL2	19.17	10.81	14.02	7.15	3.64	6.24	13.54	18.68	5.36	48.79	45.05	38.33
IL2RA	4.33	5.4	9.81	9.2	7.88	13.17	17.3	5.45	0	25.21	28.15	21.2
IL7R	22.26	38.91	28.04	29.64	30.93	51.29	64.67	74.74	53.61	135.8	132.33	150.88
ITGB3	448.84	473.44	389.69	216.67	296.57	228.74	660.22	689.76	337.77	444.82	478.62	436.32
MARCO	404.94	390.21	386.89	756.31	633.77	779.81	794.82	833.01	1265.29	873.37	627.84	619.82
MERTK	35.86	14.05	42.75	91.98	68.53	72.78	181.22	132.35	332.41	293.56	220.54	244.67
MRC1	6.8	0	9.81	3.07	23.05	8.32	46.62	38.15	53.61	97.58	134.2	94.6
SELP	72.33	79.99	94.62	62.34	29.72	72.09	221.83	217.98	257.35	848.97	670.07	622.27
TGFBR2	240.49	257.26	217.27	222.81	284.44	206.56	679.02	709.22	428.91	256.16	237.43	185.13
CXCR4	668.93	736.11	643.41	436.41	541.59	535.82	2758.93	2695.99	1731.73	3284.48	4141.5	3614.53
