# Supplementary material for: Differential regulation of Type 1 and Type 2 mouse eosinophil activation by apoptotic cells
Source: Front Immunol. 2022 Oct 31;13:1041660. doi: 10.3389/fimmu.2022.1041660 (PMC9662748; doi:10.3389/fimmu.2022.1041660)
Supplement: Supplementary file 3 [file Table_3.xlsx]

## Sheet: Sheet1
Downregulated transcripts of surface markers that were differentialy expressed following treatment with apoptotic cells
	Un.stim (1)	Un.stim (2)	Un.stim (3)	Un.stim (4)	Un.stim (5)	Un.stim (6)	AC (1)	AC (2)	AC (3)	AC (4)	AC (5)	AC (6)
CCR3	6675.98	9741.88	6816.58	7686.5	8473.35	9181.59	3641.73	3702.6	2975.57	3211.3	3228.36	3385.36
CCRL2	414.95	391.79	337.57	233.07	232.4	248.11	203.78	214.87	246.62	112.22	119.19	127.23
CD180	261.64	242.59	262.71	356.1	327.52	330.12	70.68	84.86	101.87	142.31	93.85	115.81
CD19	1.02	5.46	29.11	47.6	51.88	32.24	3.01	7.79	26.81	0.81	6.57	4.89
CD200	25.55	35.18	54.76	35.24	50.8	61.68	11.28	7.79	0	11.38	26.28	8.16
CD200R1	1588.25	1715.12	1557.54	1168.46	1546.8	1780.25	457.94	421.17	621.92	548.09	610.95	644.29
CD22	1.02	3.64	2.08	12.36	7.57	6.31	1.5	4.67	16.08	0.81	0	2.45
CD274	490.58	361.46	563.54	318.39	325.36	506.74	136.86	135.46	251.99	185.41	195.2	161.48
CD300A	295.37	264.43	303.61	320.86	294.01	326.61	140.62	101.21	166.2	149.63	164.23	148.43
CD300LB	1099.72	1061.95	1057.08	1888.09	1938.09	2116.67	606.83	552.74	664.81	957.94	814.6	1023.52
CD300LD	1296.97	1672.06	1186.7	1105.4	1318.73	1316.96	589.53	635.27	562.95	531.83	456.1	471.39
CD52	9241.31	10001.5	9054.8	7445.39	9049.49	7067.02	4541.82	3990.65	3897.73	3600.82	3921.9	3373.94
CD63	6215.04	7630.73	6225.31	4168.13	4743.09	4037.8	4765.15	4925.64	4530.38	3465.83	3295	3177.39
CD79A	23.51	29.72	46.44	136.01	148.09	74.29	6.02	3.11	10.72	26.02	26.28	26.91
CD79B	9.2	8.49	13.17	41.42	46.48	22.43	1.5	1.56	0	11.38	10.32	10.6
CD84	4979.39	3544.27	3268.96	2898.28	2563.95	3351.63	2635.61	2366.67	2251.78	1388.93	1814.08	2071.5
CD9	5503.7	9515.06	4622.71	1171.55	1863.51	2536.5	1121.92	1329.7	1329.62	452.13	590.3	479.55
ICAM1	136.95	145.56	137.25	80.37	111.34	105.13	71.44	85.64	80.42	64.24	49.74	51.38
IFITM1	1068.03	1774.56	912.2	238.02	378.32	304.88	319.58	382.25	348.49	200.86	272.16	178.61
IFNGR2	833.99	680.47	757.63	835.23	644.23	844.57	466.97	499.03	439.63	570.05	482.38	451
IL10RA	118.56	163.75	133.09	95.21	114.58	135.97	118.06	128.45	117.95	90.26	76.96	78.29
IL10RB	1030.22	1343.96	1183.23	963.83	987.96	1148.05	767.75	882.83	680.9	919.72	818.35	803.32
IL20RB	26.57	33.36	33.27	18.55	28.1	31.54	16.54	38.93	16.08	10.57	9.38	9.79
IL21R	80.74	69.75	81.1	50.7	59.45	63.78	15.79	31.92	0	13.82	9.38	12.23
IL2RG	1376.69	1716.94	1657.36	802.47	898.25	1169.78	618.11	696.77	627.28	970.14	828.68	813.11
IL3RA	164.55	278.37	158.73	107.57	100.53	122.65	69.18	83.3	75.06	87.82	76.02	74.22
LDLR	174.77	254.11	185.77	187.32	129.71	168.21	177.46	151.03	182.29	111.41	115.43	100.31
LY6D	7.15	10.31	32.58	51.31	50.8	24.53	0.75	0	5.36	4.88	13.14	8.16
OLR1	202.36	186.8	160.81	94.59	114.58	124.76	60.16	71.62	107.23	37.41	23.46	23.65
NOTCH2	560.08	1027.98	493.53	446.98	683.14	489.92	603.82	733.36	509.33	290.31	370.7	306.65
SLAMF7	442.54	220.76	381.93	294.9	145.92	363.76	128.58	113.66	160.84	317.96	157.66	232.43
SLAMF8	93.01	41.85	123.38	26.58	14.05	25.93	12.78	17.13	37.53	10.57	1.88	13.05
SLAMF9	35.77	38.81	64.46	34.62	8.65	28.04	16.54	11.68	32.17	134.18	159.54	95.42
TIMD4	200.32	193.47	268.95	65.53	58.37	86.91	81.21	86.41	150.12	152.88	127.63	114.99
VCAM1	41.9	54.58	44.36	35.86	20.54	39.95	6.77	17.91	16.08	11.38	10.32	15.5
