# Supplementary material for: Differential regulation of Type 1 and Type 2 mouse eosinophil activation by apoptotic cells
Source: Front Immunol. 2022 Oct 31;13:1041660. doi: 10.3389/fimmu.2022.1041660 (PMC9662748; doi:10.3389/fimmu.2022.1041660)
Supplement: Supplementary file 4 [file Table_4.xlsx]

## Sheet: Sheet1
Upregulated transcripts of secreted factors that were differentialy expressed following treatment with apoptotic cells
	Un.stim (1)	Un.stim (2)	Un.stim (3)	Un.stim (4)	Un.stim (5)	Un.stim (6)	AC (1)	AC (2)	AC (3)	AC (4)	AC (5)	AC (6)
Ccl17	1.02	1.82	1.39	0.62	3.24	1.4	7.52	3.11	0	5.69	8.45	11.42
Ccl24	122.65	194.07	133.78	46.37	28.1	25.93	226.34	285.71	327.04	99.21	115.43	75.85
Il16	59.28	61.86	65.85	173.11	192.4	138.07	155.66	166.6	117.95	262.66	243.07	252.82
Anxa1	82.79	98.86	133.09	241.11	188.08	117.75	219.57	250.68	257.35	274.05	294.68	234.06
Anxa2	892.24	815.72	1127.09	335.7	218.35	365.86	3061.22	3338.26	2997.02	726.18	803.34	592.91
Ly86	175.79	73.99	193.39	147.14	110.25	134.57	161.67	101.99	230.54	380.57	369.76	344.98
Mif	1691.48	2247.01	1796.68	184.85	276.72	243.21	5111.8	6597.88	4208.69	228.51	267.47	198.99
Tgfb2	6.13	2.43	5.55	8.04	3.24	6.31	18.8	29.58	42.89	30.9	16.89	18.76
Tgfbi	273.91	272.31	358.37	947.13	966.34	737.33	891.07	846.24	831.02	2126.5	1844.11	2179.97
Mmp19	15.33	19.41	13.17	10.51	4.32	13.32	35.34	43.6	37.53	149.63	152.03	124.78
Mmp8	20.44	21.23	48.52	27.82	33.51	25.23	279.73	294.28	402.1	548.09	533.99	485.25
S100a8	27.6	27.9	29.81	12.36	18.38	18.22	28.57	49.82	58.98	46.35	56.31	39.15
Saa1	20.44	27.9	20.1	8.04	14.05	12.62	82.72	219.54	144.76	74	126.69	81.56
Saa2	1.02	1.21	3.47	0.62	2.16	0.7	2.26	11.68	5.36	10.57	15.02	11.42
Chil3	4228.19	3526.07	5188.33	886.55	636.66	925.87	5824.66	7174.76	9430.69	2851.87	2578.94	2188.94
Chil5	0	0	0	4.95	0	0	9.02	4.67	16.08	2.44	1.88	0.82
Timp1	187.03	181.94	229.44	46.37	49.72	70.09	130.84	171.27	139.4	118.73	130.45	108.47
Timp2	445.61	360.25	528.19	374.65	242.13	320.3	1005.37	1072.01	1377.88	1174.25	961.94	855.52
Vegfa	647.97	646.51	472.04	63.68	57.29	114.24	1564.07	1730.63	965.05	66.68	157.66	84
Vegfb	6.13	11.52	6.93	8.04	3.24	2.8	22.56	22.58	37.53	8.95	16.89	15.5
Vcan	24.53	18.8	31.89	23.49	6.49	19.62	40.61	34.25	37.53	65.06	31.91	53.01
Igfbp7	5.11	4.25	6.24	4.33	2.16	2.1	5.26	10.12	10.72	8.13	16.89	13.05
