# Supplementary material for: Differential regulation of Type 1 and Type 2 mouse eosinophil activation by apoptotic cells
Source: Front Immunol. 2022 Oct 31;13:1041660. doi: 10.3389/fimmu.2022.1041660 (PMC9662748; doi:10.3389/fimmu.2022.1041660)
Supplement: Supplementary file 5 [file Table_5.xlsx]

## Sheet: Sheet1
Downregulated transcripts of secreted factors that were differentialy expressed following treatment with apoptotic cells
	Un.stim (1)	Un.stim (2)	Un.stim (3)	Un.stim (4)	Un.stim (5)	Un.stim (6)	AC (1)	AC (2)	AC (3)	AC (4)	AC (5)	AC (6)
Ccdc80	78.7	147.98	68.62	40.8	90.8	81.3	16.54	10.12	37.53	6.51	8.45	7.34
Ccl2	4624.74	3678.3	5740.09	4483.43	3049.28	4676.3	2128.79	1782.01	2830.81	3027.52	2128.47	2047.85
Ccl22	27.6	27.29	36.74	37.09	30.27	26.63	9.02	11.68	42.89	12.2	2.82	13.86
Ccl3	194.19	215.3	142.79	126.74	117.82	111.44	151.14	179.06	112.59	65.06	57.25	49.75
Ccl4	685.79	496.71	651.57	547.76	429.13	429.64	280.48	253.02	273.43	195.98	141.71	127.23
Ccl8	50.08	31.54	31.19	11.13	14.05	25.93	11.28	6.23	0	10.57	11.26	22.02
Cxcl1	207.47	143.13	194.09	214.53	122.14	159.1	241.38	264.69	203.73	68.31	81.65	63.61
Cxcl11	100.16	90.97	107.44	103.86	33.51	71.49	0	0.78	5.36	5.69	2.82	4.08
Cxcl3	473.21	493.67	414.51	273.88	214.02	355.35	44.37	48.27	42.89	88.64	126.69	83.19
Cxcl9	11.24	15.16	18.02	3.71	3.24	13.32	1.5	3.11	0	13.82	23.46	7.34
Emilin2	3837.77	5634.8	4025.2	1661.81	2205.08	2113.87	5986.33	7550	6717.82	1811.79	1426.49	1329.35
Erap1	213.61	266.24	202.4	216.38	235.64	247.41	120.31	100.43	58.98	184.59	213.97	185.95
Gdf15	44.97	38.81	39.51	7.42	18.38	14.72	27.07	31.14	48.25	4.88	5.63	3.26
Gsn	2128.91	3328.97	2265.95	1852.85	2042.94	1881.17	6120.93	5911.24	2707.5	889.63	986.34	920.76
Il18	69.5	58.83	87.34	37.09	20.54	37.85	26.32	36.59	26.81	24.4	41.29	30.18
Il18bp	359.76	412.41	447.09	140.96	153.49	177.32	142.87	163.49	198.37	234.2	245.88	207.15
Il27	56.21	78.24	49.21	31.53	50.8	42.75	27.82	41.26	21.45	26.84	17.83	22.84
Insl6	14.31	12.13	13.86	14.84	7.57	4.91	5.26	8.56	21.45	3.25	2.82	2.45
Lgals9	8351.11	10658.3	9673.8	11845.4	12705.2	11341	6437.5	6226.53	7554.2	11052.9	8887.38	9602.32
Loxl2	87.9	44.88	71.4	37.09	35.67	42.75	39.1	30.36	32.17	34.97	34.72	35.07
Mgp	176.81	166.18	140.71	0	2.16	0	100.01	106.66	75.06	0	0.94	0
Mmp13	11.24	26.69	33.27	32.77	15.13	26.63	3.76	8.56	10.72	14.64	18.77	26.1
Oit3	49.06	61.25	61.69	111.9	131.87	100.93	61.66	57.61	37.53	66.68	55.37	74.22
Pla2g7	31239.8	36057	30228.2	18927.8	26320.5	25522	17501.8	15824.8	15494.4	19909.4	19038	20847.2
Pon3	84.83	67.32	107.44	62.44	54.05	63.08	39.85	47.49	42.89	64.24	74.14	66.06
Ppbp	266.75	570.7	237.76	29.68	42.16	82.7	29.33	16.35	128.67	21.14	41.29	18.76
