# Supplementary material for: Differential regulation of Type 1 and Type 2 mouse eosinophil activation by apoptotic cells
Source: Front Immunol. 2022 Oct 31;13:1041660. doi: 10.3389/fimmu.2022.1041660 (PMC9662748; doi:10.3389/fimmu.2022.1041660)
Supplement: Supplementary file 6 [file Table_6.xlsx]

## Sheet: Sheet1
Upregulated transcripts of transcription factors that were differentialy expressed following treatment with apoptotic cells
UP IN Acs	Un.stim (1)	Un.stim (2)	Un.stim (3)	Un.stim (4)	Un.stim (5)	Un.stim (6)	AC (1)	AC (2)	AC (3)	AC (4)	AC (5)	AC (6)
Arid5b	74.61	60.04	73.48	68.62	46.48	73.59	58.65	53.72	58.98	141.5	108.86	119.07
Bcl11b	2.04	0	1.39	0	0	0	1.5	1.56	0	7.32	8.45	8.97
Chd6	69.5	63.68	47.14	115.61	59.45	82.7	126.33	75.52	182.29	99.21	88.22	114.99
Egr1	57.23	234.71	102.59	345.59	261.58	311.89	1148.99	1387.31	412.83	493.61	493.64	636.95
Fos	202.36	109.17	103.97	224.42	170.79	243.21	815.12	1075.12	686.26	2201.31	2059.96	2165.29
Foxo1	119.58	115.84	134.47	143.43	77.83	133.17	263.18	261.58	225.18	199.23	239.31	158.22
Gata6	38.84	41.24	38.82	14.22	2.16	23.13	74.44	105.88	182.29	187.03	118.25	123.15
Hes6	127.76	110.38	106.75	148.99	149.17	110.04	200.77	212.53	85.78	183.78	163.3	165.56
Hif3a	0	0	0	0	1.08	0	7.52	7.01	10.72	26.84	30.03	31.81
Hivep2	42.93	29.11	22.87	21.64	12.97	18.92	41.36	36.59	48.25	52.04	58.19	42.41
Hmgb3	14.31	9.7	20.1	11.75	15.13	14.02	27.07	17.91	0	29.27	32.85	40.78
Irf2	1007.73	925.49	1206.8	1605.55	1880.81	1592.41	1290.36	1170.88	1195.59	2614.41	3137.33	2805.5
Jdp2	165.57	141.31	163.59	234.31	311.31	175.22	433.88	399.38	402.1	827.02	868.09	887.32
Jun	884.07	385.11	639.79	714.68	686.39	767.47	1944.56	1652	1887.21	1266.14	1606.67	1643.34
Klf13	2033.86	1244.5	1538.82	1499.84	1416.01	1484.47	4156.82	2985.59	3013.1	2607.09	2542.34	2834.05
Klf4	50.08	17.59	29.81	7.42	10.81	6.31	118.81	107.43	268.07	134.99	124.82	123.96
Maf	544.75	404.52	451.94	398.76	262.66	467.49	441.4	416.5	520.05	750.58	872.78	752.76
Lef1	0	0	1.4	1.02	0	0	6.02	7.79	0	30.09	72.26	83.19
Maff	10.22	21.23	16.64	2.47	4.32	5.61	124.82	136.24	48.25	21.96	26.28	18.76
Myb	7.15	9.1	4.16	38.33	22.7	12.62	27.07	28.03	21.45	22.77	9.38	24.47
Nfia	16.35	12.13	17.33	12.98	7.57	13.32	41.36	61.5	96.51	62.62	56.31	40.78
Nfkbia	1698.63	1080.75	1670.53	982.37	864.74	1025.39	3003.32	2708.44	2862.98	3506.49	3558.71	3477.52
Notch4	0	2.43	0.69	4.95	0	2.1	3.01	1.56	0	8.13	27.22	12.23
Tcf4	47.01	35.78	84.57	49.46	19.46	18.92	63.16	84.86	26.81	62.62	69.45	75.03
