# Supplementary material for: Differential regulation of Type 1 and Type 2 mouse eosinophil activation by apoptotic cells
Source: Front Immunol. 2022 Oct 31;13:1041660. doi: 10.3389/fimmu.2022.1041660 (PMC9662748; doi:10.3389/fimmu.2022.1041660)
Supplement: Supplementary file 7 [file Table_7.xlsx]

## Sheet: Sheet1
Downregulated transcripts of transcription factors that were differentialy expressed following treatment with apoptotic cells
Down In Acs	Un.stim (1)	Un.stim (2)	Un.stim (3)	Un.stim (4)	Un.stim (5)	Un.stim (6)	AC (1)	AC (2)	AC (3)	AC (4)	AC (5)	AC (6)
Atf4	3634.38	3276.81	3171.92	1385.46	1581.39	1486.58	2477.7	2201.63	2321.48	872.56	973.2	996.61
Batf3	61.32	58.22	45.75	68.62	74.58	43.45	49.63	49.05	53.61	25.21	31.91	35.07
Drap1	3044.66	2317.97	2755.33	1626.57	2185.63	1897.29	1767.1	1309.46	1801.43	1501.97	1713.66	1360.34
Egr2	242.22	462.14	188.54	54.4	67.02	104.43	104.52	131.57	42.89	13.01	35.66	24.47
Hif1a	2458.01	3627.96	2480.14	1636.47	1933.77	2297.5	639.92	568.31	616.56	622.09	737.64	616.56
Gata1	945.39	1550.77	820.71	1054.71	1246.3	1087.77	868.51	940.44	814.93	857.92	833.37	808.21
Hsf1	156.37	166.78	122.69	87.17	116.74	133.17	78.96	80.19	101.87	72.37	104.17	92.97
Irf5	335.23	390.57	325.79	281.91	331.84	289.47	145.88	154.15	134.03	193.54	156.73	166.37
Mafk	422.1	705.34	485.91	407.42	468.04	391.79	296.27	431.3	209.09	332.6	317.21	317.25
Mta3	91.98	95.82	59.61	50.08	57.29	45.56	38.35	30.36	42.89	40.66	18.77	22.84
Nfat5	245.29	213.48	187.85	163.21	199.97	187.84	130.84	133.13	225.18	87.01	137.96	149.25
Nfkb1	435.39	384.51	445.01	703.55	636.66	663.04	296.27	292.72	407.47	565.98	562.15	552.13
Nfkb2	756.31	1021.31	894.18	369.7	313.47	405.11	568.48	674.97	434.27	264.29	213.97	206.33
Nfkbib	702.14	582.83	679.99	305.41	303.74	346.24	493.28	449.2	579.03	234.2	229.93	154.96
Notch1	831.94	954.6	770.8	1227.81	944.73	1293.83	518.1	495.13	584.39	948.18	998.54	1036.57
Nr4a3	14.31	15.77	23.57	7.42	9.73	9.81	9.78	1.56	0	7.32	0.94	0.82
Rel	143.09	105.53	92.88	110.05	81.07	152.09	52.64	44.38	53.61	117.91	64.75	83.19
Relb	106.29	80.66	83.87	54.4	59.45	64.48	49.63	53.72	37.53	40.66	43.17	46.49
Runx1	550.88	383.9	442.93	495.21	376.16	481.51	242.88	230.44	278.79	249.65	314.39	252.01
Ski	777.77	1145.64	826.25	1076.35	1208.47	1239.16	600.06	558.19	471.8	784.73	853.08	800.06
Skil	146.15	229.86	153.19	188.56	225.91	230.59	98.51	93.42	187.65	106.53	122.94	110.92
Stat1	1827.41	1662.97	1866.69	1702	1762.99	1942.85	655.71	501.36	739.87	1178.32	1170.28	1129.54
Stat2	478.32	543.41	471.35	618.85	535.06	555.1	191	224.21	310.96	413.91	338.79	423.27
Tfeb	106.29	114.02	84.57	84.7	84.31	101.63	80.46	90.31	75.06	48.79	47.86	51.38
Vezf1	552.93	412.41	413.82	670.78	620.45	740.83	468.47	368.24	450.36	504.99	501.15	508.09
