# Supplementary material for: Differential regulation of Type 1 and Type 2 mouse eosinophil activation by apoptotic cells
Source: Front Immunol. 2022 Oct 31;13:1041660. doi: 10.3389/fimmu.2022.1041660 (PMC9662748; doi:10.3389/fimmu.2022.1041660)
Supplement: Supplementary file 8 [file Table_8.xlsx]

## Sheet: Sheet1
Transcripts that were induced by IFN-+E. coli and suppressed by apoptotic cells
total	Transcript name
515	Ruvbl2
	Arrdc4
	Dnajc21
	Ptgr1
	Faf2
	Spty2d1
	Hist1h2bc
	Dusp6
	Cd274
	Myo1b
	Odc1
	Il20rb
	Serpinb1b
	Coch
	Stk40
	Ttc39c
	Gm42432
	Tmsb10
	Calb2
	Cish
	Dda1
	Gata1
	Chd3
	Trps1
	Vamp2
	Smox
	Ifitm1
	Olfml2b
	Csf3
	Peg10
	Ankrd37
	Dusp16
	Plekhn1
	Tnfrsf26
	Il13
	Slc25a33
	2900060B14Rik
	Srsf9
	Eif2s1
	Emd
	Pim3
	Uba5
	Ube2m
	Il2rg
	Csf2rb
	Ndel1
	Ran
	Mapk7
	Il1a
	Fchsd1
	Mboat1
	Slc3a2
	Ero1lb
	Gm43627
	Dhrs11
	Prdm1
	Tbl2
	Ccl3
	Procr
	Ccl22
	Sertad1
	Nab2
	Serpinb6a
	Pgm2
	Noct
	Vegfa
	Asph
	Sesn2
	Atat1
	Ilf3
	Alas1
	Slc7a5
	Camk2n1
	Nfkbie
	Papss2
	Akr1b8
	Pou2f2
	Pip5k1a
	Crem
	Gm43769
	B930036N10Rik
	Znhit1
	Clec4n
	Plbd1
	Tuba1b
	Sde2
	Ptpn23
	Clec4d
	AC126937.2
	Magee1
	Cks2
	Ubr4
	Oasl1
	Hrh1
	Ubxn6
	Gm2a
	Arl13b
	Eif6
	Galk1
	Bax
	Trim30c
	Eml1
	Rims3
	Phldb3
	Ube2a
	Pilrb2
	Kmt5a
	Atf5
	Irak3
	Pbdc1
	Adm2
	Rbm4b
	Vat1
	Ppard
	Jade1
	Il4
	Gpaa1
	Ap4e1
	Yif1b
	B4galt5
	Tpsab1
	Plekhm2
	Piezo1
	Emilin2
	Slc6a9
	Ppbp
	Slc43a3
	Has1
	Serpinb1a
	Nsmf
	Fam110a
	Tgfb1
	Tuba1a
	Cct3
	Tnfrsf12a
	Hes1
	Sqstm1
	Gm32511
	Map7d1
	Txnrd1
	Hsp90ab1
	Yrdc
	F2rl2
	Ino80
	Gm47761
	Capg
	Srxn1
	Hinfp
	Tph1
	Egr3
	Pno1
	Nup62
	Ppp2r1a
	Mmp13
	Fosl1
	Trappc4
	Tnfaip2
	Itgb8
	Tec
	mt-Nd4l
	Rn7sk
	Trp53inp2
	Gapdh
	Mtus1
	P2rx4
	Cyp1b1
	Carhsp1
	Rps2
	4930402H24Rik
	Gabarap
	Cass4
	Psmb6
	Arfgap3
	Zbtb21
	Map4
	Lemd2
	Ccl2
	Plek
	Mllt6
	Lilr4b
	Upp1
	Pkib
	Gm42047
	Fam50a
	Ppp2r2d
	Eif2s2
	Tmem189
	Pias4
	Trim30b
	Pim2
	Tpi1
	Ero1l
	Cyp11a1
	Rnf11
	Tarm1
	Atp6v1h
	Tgm2
	Slc2a3
	Pik3cb
	Ets2
	Fth1
	Nap1l5
	Atxn2
	Slc7a11
	Tpd52
	Gtpbp2
	Clic4
	Pilrb1
	Trpv2
	Slc39a4
	Mthfd2
	Dazap1
	Vdac1
	Btbd9
	Junb
	Wbp2
	Lonrf1
	Flrt3
	Slc40a1
	Rnf225
	Ddit3
	Msi2
	Gm3839
	Nfkbib
	Cxcl3
	Rap2a
	Dcaf12
	Mrpl54
	Ogfr
	Ggta1
	Relb
	Egln3
	Gfpt1
	Crtc2
	Inhba
	2010005H15Rik
	Pogk
	Nfkb2
	Atxn7l3
	Cd9
	Tpsb2
	Smpd5
	Eprs
	Timm8a1
	Gm19589
	Zswim6
	Il1b
	Ahi1
	Adora2b
	Gnb1
	Impa2
	Stx11
	Psat1
	Car2
	Il1f6
	Gm47283
	Plpp3
	Eif4e
	Slc36a3os
	Raf1
	Trib3
	Gm37498
	Il12b
	C920009B18Rik
	Cnnm2
	Gnl1
	Gm45716
	Cd200
	Nmrk1
	Rab11fip1
	Sdad1
	Hcar2
	Olfr1173
	Eif1
	Atp6v0a1
	Cdkn1a
	Cfap43
	Prkch
	Clic5
	Cma1
	Slc16a6
	Pafah1b3
	Pde3b
	Tcerg1
	Focad
	Nr4a3
	Tiam1
	Sipa1l1
	Alg9
	Sgms2
	Slc16a3
	Aqp9
	Chka
	Opa3
	Gm13840
	Nol3
	Myo1d
	Litaf
	Rabgef1
	Cxcl2
	Rilpl2
	Plaur
	Elp5
	Ptgs2
	Nfe2l1
	Xpr1
	Erf
	Gch1
	Ftl1
	Atf3
	Herc1
	Cenpl
	Dgat1
	Ppp1r15a
	Thbs1
	Lmnb1
	Eno1
	U90926
	Csf1
	Fam114a1
	Tbl1x
	Coq10b
	Akap7
	Fgr
	Pmaip1
	Parp10
	Agpat5
	Slc15a3
	Met
	Slc4a2
	Phlda1
	Trpm2
	Emp1
	Stip1
	Tnf
	Pde4b
	Gstm1
	Basp1
	Glrp1
	Acod1
	Mir22hg
	Rfx1
	Selenon
	Mcub
	AC160637.1
	Hif1an
	Hif1a
	Gsn
	Fam129a
	I830127L07Rik
	Abca1
	Il33
	Il1rn
	Hacd1
	Eif4ebp1
	Osm
	Hilpda
	Kri1
	Pdpn
	Tmem267
	Mapkapk2
	Hspa8
	Uap1
	Hmgn1
	Luc7l
	Gabarapl1
	Il6
	Ubap1
	Hdc
	Fam162a
	Impdh1
	Csrnp1
	Slc41a2
	Zrsr2
	Lgals3
	Rnf19a
	Cycs
	Egr2
	Samd4b
	Higd1a
	Ccrl2
	Slc7a1
	Ptpn2
	Ifitm2
	Abcc1
	Cyth2
	Pgp
	Hspa1a
	Lsm12
	Tubb2a
	Stap1
	Med21
	Slc38a4
	Abtb2
	Cdk17
	Cd74
	Mllt11
	6530402F18Rik
	Tgif1
	Atn1
	Osbpl8
	Rras
	Arl4c
	Slc11a1
	Nnat
	Mxi1
	Atf4
	Psme2
	Gm10544
	Itih1
	Rhoh
	Cd83
	Tmbim4
	N4bp2
	Prdx1
	Cldnd1
	Slpi
	Socs1
	Ppfibp2
	G530011O06Rik
	Ccl4
	Rasgrp1
	Trib1
	Diablo
	Cdc42ep2
	Nub1
	Bnip3
	Rras2
	Bcorl1
	Cdc42ep4
	Lif
	Armcx3
	Gclc
	Anp32e
	Denr
	Stc2
	Pilra
	Vcam1
	Prdx5
	Smarcb1
	Isg15
	Ubb
	Plgrkt
	Prkcb
	Jmjd6
	Dcaf1
	Ppp2cb
	Mphosph10
	Setd5
	Cxcl5
	Olr1
	Bcl9
	Dusp5
	Pgk1
	Fam13b
	Olfr548-ps1
	Ap2b1
	Nabp1
	Loxl2
	Sc5d
	Asns
	Mreg
	Pea15a
	Rgs10
	Wsb2
	Pdcd1lg2
	Klhdc4
	Rnf128
	Gys1
	Gabbr1
	Nadk
	Rnf126
	Insl6
	Cbwd1
	Cd200r4
	Ier3
	Bsg
	Cd53
	Mif
	Maml2
	Fam129b
	Arl3
	Ric1
	Slc2a1
	Ptp4a2
	Larp1b
	Rassf4
	Ccne1
	Oaf
	Ube2s
	Dgat2
	Carnmt1
	Fam96b
	Ramp3
	Siah2
	Tmem39a
	Gm26917
	Ccdc58
	Cd86
	Wars
	Ppme1
	Gm15247
	Kdm5b
	Serpinb2
	Nf1
	Stfa3
	Aars
	Foxo1
	Nfkbid
	Wbp4
	Gsap
	Nfkbiz
	Ubap2
	Rheb
	Cxcl1
1392	Abi2
	Spata2
	Gphn
	Psma4
	Sra1
	Dram2
	Bnip3l
	Rybp
	Kcnq5
	Nup50
	Blvrb
	Alg11
	Lmbr1l
	Tmem38b
	Herc3
	Hat1
	Cept1
	B3gnt3
	Tmco4
	Actn4
	Scd2
	Rhbdd1
	Ifi30
	Mettl9
	Hprt
	Psmd11
	Ubxn4
	Kpna1
	Rnd2
	Irf5
	Gtf2e2
	Trim56
	Gpat3
	Cbr2
	Fignl2
	Rbm3
	Camsap1
	Mmp27
	Rnf115
	Gbp7
	Sowahc
	Axl
	Bbx
	Nrp1
	Krt16
	Sharpin
	Sod2
	Tubb6
	Naip1
	Atp6v1e1
	Tnpo1
	Prpf38a
	Gtf2b
	A930007I19Rik
	Dubr
	Cstb
	Nfkbia
	Tap2
	Lrrc8d
	Taf5l
	Pfkl
	Adam17
	4931428F04Rik
	Fam214b
	Nmi
	Tet2
	Vmp1
	Pi4k2a
	Rbms2
	Timp1
	Ywhae
	C3
	A230087F16Rik
	Gm5970
	Gbe1
	Gse1
	Dag1
	Hs3st1
	Mnt
	Gm7102
	Dab2
	Mapk1ip1l
	Cep76
	Ddx42
	Scpep1
	Fpr1
	Calu
	Zdhhc5
	Lmf2
	Med14
	Rasa2
	Ubqln1
	Ssr3
	1190002N15Rik
	Tmtc2
	Msl3l2
	Clcn7
	Ipo5
	Gm44187
	Lrrc59
	5830415G21Rik
	Map3k8
	Pi4ka
	Ildr1
	Eif2s3x
	Hipk3
	Pla2g7
	Yipf5
	Vezt
	Caprin1
	Gab1
	Akt3
	Dot1l
	9330175E14Rik
	Mir703
	Fas
	Eogt
	Eef1a1
	Ciita
	Pir
	Kmt5b
	Tpst1
	Dst
	Gm48231
	Gm26870
	Tmem67
	Slc31a1
	Tspan3
	Rasd1
	Scamp1
	Gclm
	Psmc4
	Vapb
	Creld2
	Glb1
	Sec24b
	Gm5483
	Tnfrsf1b
	AC174678.1
	Hmgcr
	Mt1
	St3gal5
	Cisd2
	Ube4a
	Whamm
	Stx2
	Fyb
	Atrn
	Flii
	Snx18
	Ifi206
	Ss18
	Cdk16
	BC023105
	H2afz
	Bclaf3
	Mocos
	Gm15056
	Pmp22
	Erap1
	Sh3glb1
	Serpina3g
	Klrb1b
	Igfbp4
	Eif4g2
	Mthfd1l
	Gm6209
	Spred1
	Ufm1
	Mucl1
	Mertk
	H2-T22
	Lrrc32
	Gtf2h1
	Got1
	Zbp1
	Eng
	Stam2
	Tab3
	Gm23037
	B3galnt2
	Edem1
	Psmc6
	Cd38
	Nfix
	C030037D09Rik
	Ppp4r1
	Nus1
	Homer3
	Abhd18
	Tut1
	Atp7a
	Gm14286
	Glod5
	Rela
	Cysltr2
	Mylip
	Ergic2
	Sh3tc1
	Ifi207
	Ripk2
	Tmem106a
	Isca1
	Sem1
	2310043P16Rik
	Sash1
	Il1r2
	Gdap10
	Lcn2
	Cstf2
	Tanc2
	Cers6
	Plekha2
	Vdr
	Rab2b
	Ncaph
	Zmym5
	Ube2g1
	Polr2c
	Wsb1
	Cope
	Casp1
	Gm48210
	Atp2a2
	Hbb-bs
	Anp32b
	Hcfc2
	Prelid2
	Gosr2
	Mknk2
	Ghitm
	Pomp
	Bmp2k
	Gm43499
	Eloc
	Camta1
	Cacybp
	Cux1
	Creb3l2
	Gsk3a
	Edil3
	Ssfa2
	Rps6ka4
	P4ha1
	Idnk
	Usp9x
	Aldoart1
	Kif1c
	mt-Nd3
	Uba1
	Zcrb1
	Aldoc
	Kmt2e
	Atg4b
	Smap1
	Anxa2
	Layn
	Samhd1
	Tmem170
	Ctdspl2
	Slc25a25
	Usp12
	Nr1d1
	Tnip2
	Aplp2
	Agl
	Gpt2
	Ddt
	Psmb10
	Fbxo42
	S100pbp
	Gbp2
	Tspan31
	Fam102b
	Tcf25
	Rab22a
	Il12rb1
	Rtn3
	Rab3ip
	Plscr1
	Pon3
	Folr2
	Arl5b
	H2-DMb1
	Themis2
	Tma16
	Psmb8
	Mxd1
	Chmp2a
	4931406P16Rik
	Timm8b
	Cebpb
	Csde1
	Rell1
	Pgrmc2
	Usb1
	Mpc1
	Ell2
	Parp12
	Hpse
	Copb1
	Fyn
	Fzd1
	Iigp1
	Dnajb14
	Nlrc5
	Thoc7
	Numb
	Necap1
	Fnip2
	Sprr2g
	Nktr
	AW112010
	Mybpc3
	Cnn3
	Pfkp
	Pde8a
	Mpp6
	Slc35g2
	Gns
	Snhg1
	Cflar
	Srgn
	Apbb1ip
	Hnrnpf
	Smndc1
	Plk4
	Kdm4b
	Tgtp1
	4932438A13Rik
	Plk3
	Gabpb1
	Fyttd1
	Txnl1
	Phactr4
	Map2k1
	Etv5
	Pacs2
	Zfp609
	Zc3h7a
	Fbxl5
	Hnrnpdl
	Gm11510
	Stard5
	A930015D03Rik
	Gm45507
	Hamp
	Ifi205
	Parp4
	Appl2
	Cxcl9
	Asf1a
	Arg1
	Dnajb1
	Snd1
	Ankrd66
	Npc1
	Hspa5
	Rab7
	Gm5416
	Tnpo2
	Vps54
	Ttc39b
	Gm29367
	Larp1
	Polr1c
	Sgce
	Casp7
	Lrrc8c
	Gid4
	Maff
	Pdk3
	Tap1
	Ralgds
	Mmadhc
	Tgtp2
	Antxr2
	C1qb
	Cndp2
	Crim1
	Acpp
	Zscan21
	Ifi44
	Brpf3
	Ftl1-ps1
	Psmb7
	Ammecr1l
	Rad23b
	Suz12
	Tcp1
	Nploc4
	Il12a
	Bst1
	Tollip
	Gdf9
	Zfp36l1
	Sf1
	Arhgap23
	Arl8a
	Cox7a2
	Sec61g
	Hdlbp
	C9orf72
	Rps20
	Prkx
	Cxcr4
	Tfg
	Hic2
	Stat1
	Renbp
	Psma3
	Pi4k2b
	Stk35
	Gpkow
	Adamtsl5
	Nrp2
	Golph3
	Rusc2
	Rps5
	Tmem63b
	Zfp281
	Acot9
	Rdx
	Morf4l2
	C4b
	Ing2
	Rnf121
	Gm15283
	Aplp1
	Gpr141
	Sav1
	AI662270
	Fam8a1
	Arid3b
	Mcoln2
	Ccng2
	Rlf
	Sgpl1
	Gbp6
	Prdm4
	Efnb2
	Khsrp
	Exosc2
	Zfand2a
	Pnpla2
	Gpi1
	Pcgf5
	Lyz1
	Gm10240
	Celsr3
	Lats2
	Trim59
	Plod1
	Thoc6
	Socs3
	Rnmt
	Tnfrsf23
	Gm42547
	Ifi211
	Ccnk
	Arg2
	Hook2
	Tiparp
	Snhg8
	Manf
	Slc19a2
	Slain2
	Fam71f2
	Hmces
	Brd1
	H2-T23
	Kcnk13
	Fam122b
	F10
	Chuk
	Hnrnpll
	Nhlrc2
	Klf4
	4930519H02Rik
	Nedd9
	Fbxl2
	Gsta4
	Plagl1
	Itga5
	Dtx1
	Arrb1
	Ass1
	Ppp1r3b
	Med13
	2310022B05Rik
	Afg3l2
	C2
	Sec23b
	Ifitm3
	Coq4
	Irgm1
	Gnas
	Sfpq
	Kdelr3
	Serf1
	Gja1
	Dap3
	Larp4b
	Plp2
	Gpsm2
	Cdv3
	Hk3
	Gde1
	Zfp276
	Gm10800
	Slc30a9
	Gm4841
	Sp140
	Bud31
	Serpinb9
	Ntng2
	Errfi1
	Itgam
	Nupr1
	Slc6a6
	Isg20
	Hnrnpa2b1
	H2-DMa
	Lap3
	Smarca5
	Psmd14
	Cpne8
	Grina
	Rps27
	Mon2
	Slc7a6os
	Ahr
	Ppp2r3a
	Srpr
	Mvp
	Hnrnph2
	Olfr45
	Atxn2l
	Hspb1
	Smcr8
	Ets1
	Ubr5
	P4ha2
	Ninj1
	Golt1b
	Tmem41b
	Pkm
	Hivep3
	Rnf217
	Cd80
	Foxp4
	Slc39a9
	Mfhas1
	Dennd4a
	Kdm3a
	Chd7
	Pvr
	Atg2b
	Kitl
	Irak2
	Abr
	Matn2
	Psma7
	Atp6v1g1
	Gm43181
	Cyb5r4
	Msn
	Magt1
	Dnajb4
	Phc2
	Tnip1
	Rab5a
	Picalm
	Itga9
	Myo1c
	Gpd2
	Bmp6
	Rel
	Blcap
	Tmem140
	Srebf1
	Ptges3
	Ripk3
	Furin
	Pgam1
	Zdhhc21
	Nup54
	Ripor2
	Kdm1a
	Tnfrsf8
	Snhg11
	Creg1
	AA467197
	Samd8
	Hmox1
	1600014C23Rik
	Stat5b
	Bag3
	Tex264
	Prelid3b
	Zfp953
	Cep295
	Hbb-bt
	Rc3h2
	Acvrl1
	Mfsd7a
	Gm42462
	Ifi47
	Polr2d
	Gm26724
	Pak1ip1
	Fbxl15
	Khdrbs1
	Mdm2
	Nfil3
	Zfp91
	Ly6a
	Gm29666
	Batf2
	Mtss1
	Uso1
	Snx3
	Tmod3
	Zfp654
	Trem1
	Tulp4
	Sdf2
	Scfd1
	Txndc9
	Dnmt3l
	Rap1gap2
	Trem3
	Plekha8
	Eif5b
	Tdg
	Cul2
	Tlr6
	Fgl2
	Gzf1
	Notch1
	Ccdc115
	Map3k15
	Smurf2
	Rrbp1
	Saraf
	Fndc3b
	Epb41
	Gm26910
	Rbm14
	Epha4
	Smpdl3b
	Sar1a
	Il27
	Eaf1
	5830408C22Rik
	Atf6
	Tmem168
	Sec61a1
	Shisa3
	Hsp90aa1
	Il13ra1
	F830016B08Rik
	Arnt
	Clcn6
	Clcn3
	Ube2j1
	Arid2
	Nr4a1
	Rgcc
	Pnp
	Psmb2
	Lrpap1
	Alkbh5
	Rnf4
	Ubd
	Gm14636
	Gbp3
	Maco1
	Traf1
	Gm26532
	Syce2
	Gcnt2
	Fam102a
	Dcp1a
	1810026B05Rik
	Ahrr
	Skil
	Pdlim4
	Impact
	Ighg2b
	Gm16973
	Olfr56
	Cltc
	Hint1
	Casc3
	Il15
	Adh7
	Rpl10-ps3
	Ube2n
	Zhx2
	AC117662.4
	Tmem62
	Ahcyl1
	Sbds
	Patl1
	Il15ra
	Ago2
	Vps37a
	Kdm2a
	Pnp2
	Gm16685
	Spata6
	Pxk
	2700097O09Rik
	Kdelr2
	Mtpn
	Traf6
	Sptan1
	Trim21
	Tpt1
	Osbp
	Slc2a6
	Ep400
	Pabpc1
	Vps26a
	Mdk
	Plekhm1
	Tapbpl
	Cyth1
	Ptgs2os
	Lsm14b
	Kctd9
	Bak1
	Mmp8
	Egln1
	Psma2
	Ttpal
	H2-Ab1
	Rab27a
	Pde10a
	Casz1
	Gadd45b
	Ggct
	Ndrg1
	Pla2g16
	Gm16754
	Taf7
	5530400K19Rik
	Trim26
	Jund
	Tcf4
	Lats1
	Ist1
	Tapbp
	Snx9
	Ppa1
	Spg21
	Tmem170b
	E2f3
	Sdc4
	mt-Atp8
	Ewsr1
	Arl1
	Papd5
	Etv3
	C2cd2l
	Zfas1
	Gbp11
	Smurf1
	Uqcrfs1
	Insig2
	Hspa13
	Ccl5
	Psmc2
	Rnf145
	Atp2b1
	Fbxw11
	Hba-a1
	Sprr2e
	Katna1
	Glce
	Rtn4
	Cacna1d
	Cep170
	mt-Co3
	Sec24d
	Gbp4
	Rffl
	Trim12a
	Cnih1
	Micall1
	Thbs4
	Pltp
	Ube2k
	Slc7a2
	Gm20604
	Tnfaip6
	Rab20
	Ccl24
	Atp1b3
	Psme1
	Intu
	Tfe3
	Gm43814
	Dvl1
	Mcl1
	Gbp9
	Abcc2
	Slco3a1
	Dnajc13
	9530082P21Rik
	Cyp51
	Narf
	Irgm2
	Aspa
	Triobp
	Vasn
	Fcna
	Vgf
	Syvn1
	Dync1i2
	Tlcd2
	Pfkfb3
	Safb
	Clec4e
	Lhfpl2
	Dnajc5
	Cxcl11
	Plin2
	Hk2
	Srgap3
	Fzd7
	Rab6a
	Ldlr
	Arf4
	Nacc1
	Fosl2
	Cry1
	Gdf15
	Flnb
	Papola
	Gm20219
	Vim
	Peak1
	Fbxo6
	Nras
	Calca
	AC160336.1
	Larp4
	Klhl12
	Zfp384
	Tnip3
	Man2a1
	Spata13
	Atg16l1
	Rab10
	Dpp8
	Fbxo11
	Dnajb2
	Mob1b
	Pdia5
	Lgmn
	D730003I15Rik
	Eif4b
	Wfdc17
	Nos1ap
	Zbtb7b
	Top1
	Tapt1
	Slc10a6
	Nr1h2
	Pten
	Mlkl
	Il1f9
	Fubp1
	Stat6
	Mir155hg
	Aldoa
	Cited1
	Ifi27
	Peli1
	Zfp395
	Ostf1
	Sema4f
	Nqo1
	Srsf2
	Npepps
	Wdr37
	Iqgap3
	Trim25
	Atf7
	Marco
	Rasa4
	Aff4
	Tstd2
	D17Wsu92e
	Psmb4
	Shoc2
	Atp9b
	Ndfip1
	Ap1g1
	Memo1
	Tbc1d1
	Tfrc
	Ddx54
	Ly6g
	Bahd1
	5330406M23Rik
	Rsad2
	Alcam
	Lamp2
	Mgarp
	F630028O10Rik
	Gm12216
	Ralgapa2
	Sh3bp5
	Spin1
	Gm38134
	Rapgef2
	Mitf
	Dtx2
	Irf1
	Sec22b
	4933412E12Rik
	Psmd1
	Ube2o
	Entpd1
	Aff1
	App
	Mast2
	Zwint
	Ldha
	Gm34643
	Ranbp2
	Ctif
	Ccdc25
	Atp6v1a
	Cul1
	Slamf7
	Eif4a1
	Napa
	Ptges
	Stt3b
	R3hdm2
	Rpl22l1
	Atp2b4
	Hdac5
	Calhm6
	44626
	Cenpt
	Ywhag
	Ate1
	Zfp131
	Sdcbp
	mt-Co2
	Mvd
	Hsd17b12
	Ulbp1
	Syt7
	Elk4
	Sec61a2
	Mt2
	Msantd2
	Ednrb
	Dcbld2
	Aldh1a3
	Src
	Gpr35
	Oxsr1
	Ctnna1
	Eif5
	Rpl10
	Unc5b
	Socs7
	Mef2d
	Prdx6
	Me1
	Kdm5c
	H2-M3
	Txn1
	Serpine1
	Crk
	Ppp1r13l
	Fpr2
	Maml1
	Tyw5
	Xpnpep1
	Hnrnpd
	Dennd4b
	Ehd1
	Cxcr5
	Nfya
	Syncrip
	Fabp4
	Btbd1
	M6pr
	Gm37758
	Eno1b
	Ugp2
	Zfp292
	Raph1
	Csnk1g1
	Cenpj
	Azin1
	Vnn3
	Mtmr7
	Suco
	P4hb
	Gm11110
	Pgrmc1
	Fcer1g
	Zc3h12a
	Dennd5a
	Cav1
	Itsn1
	Ube2f
	Lair1
	Arhgef10l
	Ufsp2
	Eif1a
	Csf2rb2
	Uchl1
	Gas8
	Dhrs9
	Ak4
	Epb41l2
	Thada
	Rrn3
	Bcl3
	Rassf1
	Ddit4
	Gfpt2
	Zfp655
	H2-Q6
	Zfp410
	Smad7
	Gorasp2
	Ndufv3
	Zfp800
	Rsbn1
	Tnfaip3
	D7Bwg0826e
	Dpysl3
	Atg4d
	Irf8
	Car13
	Kcmf1
	Mpeg1
	Slc35f5
	Cybc1
	Seh1l
	Il18bp
	Cxcl10
	Apoe
	Vamp4
	Pgap1
	Tceal9
	BC005537
	Agfg1
	Tnfrsf9
	Sbno1
	Fmnl2
	Snx10
	Rnase2a
	Dnm1l
	Dgkh
	Fndc3a
	Cpsf7
	Gm45222
	Ikbkg
	Fxyd2
	H3f3a
	Hivep1
	Ifnar1
	Ptprj
	Mapk6
	Olfr984
	Map2k4
	Piga
	Zfp27
	Serpina3f
	Map4k4
	1700025G04Rik
	Ctnnal1
	Gng2
	Etv6
	Crtap
	Ints10
	Acox1
	Mboat2
	Cln5
	Zfand3
	Gt(ROSA)26Sor
	Ciart
	Tsc22d1
	Zkscan17
	Fchsd2
	Nufip1
	Atxn1l
	Ppp2r2a
	Gm2011
	Slc23a2
	Btaf1
	Pcmt1
	Msh4
	Prmt2
	Spred2
	Spred3
	Bcar3
	Golgb1
	Hmga1
	Shc1
	Hsph1
	Zdhhc2
	Phf21a
	Bzw1
	Acadl
	Osgepl1
	Dram1
	Alg13
	Chil3
	Arfgef2
	Thap4
	Tbk1
	Zfp382
	Osgin2
	Tpm4
	Snhg6
	Eif1ax
	Nup98
	St13
	Map3k1
	Rgs11
	Pcgf3
	Mief2
	Syap1
	Adrm1
	Pdk1
	Vwa5a
	Neat1
	Dtx3l
	Parp14
	Lonp1
	Myo10
	Lhx2
	Nos2
	Jdp2
	Pspc1
	Scly
	Abhd2
	Ecpas
	Ccdc82
	Dnase1l3
	Ccl8
	Cp
	Grhpr
	Bag2
	Hipk2
	Vopp1
	Tatdn2
	Zfp653
	Ralb
	Cd14
	Gsk3b
	Akirin1
	Slc25a36
	Eif2b5
	Gm12250
	Gna13
	Sprr2d
	Twf1
	Nomo1
	Tbc1d20
	Marcksl1
	S100a8
	Spryd7
	Cd40
	Ankrd50
	Hbp1
	Atp11b
	Gm12185
	Clmp
	Eno2
	Zswim4
	Efhd2
	Dctn4
	Pgd
	Sub1
	Btg3
	Icam1
	Nbl1
	Acsl1
	Gga1
	Lpar1
	Creb3
	Gmeb2
	Gm16565
	Mex3d
	Card19
	Bmt2
	Ube2z
	Psmd8
	Sirt2
	Psma1
	Cnep1r1
	Fst
	Spaca6
	Snx25
	Sbf1
	Lmbrd1
	C130026I21Rik
	Akr1a1
	Mettl6
	Gm37199
	Zc3h12c
	Serping1
	Gbp8
	Atg12
	Stx12
	Igf2bp2
	Palld
	Kdm6b
	Miox
	Spen
	Armcx6
	Trim13
	Gfod1
	Casp4
	Exosc8
	Rmdn3
	Dusp11
	Gprc5a
	Esd
	Emb
	Unc119b
	Gm12840
	Gas5
	Nasp
	Mmp14
	Me2
	Gm1966
	Rab33a
	Runx3
	Birc3
	Mirt2
	H2-Eb1
	Mogat2
	Txk
	Aldh1a2
	Phf23
	Pfn2
	Arid5b
	Pnrc1
	Csnk2a2
	Zc3hav1
	Flt1
	Tmem181a
	Ido1
	Lpin2
	Zbtb4
	Gm45902
	Slc39a14
	Gm48843
	Rbl1
	H2-Aa
	Psmb9
	Usmg5
	Trak1
	Zfp143
	Ifit2
	Gtf2f1
	Gm19705
	Ido2
	Ptbp1
	Per1
	Ralgapa1
	Dyrk1a
	Mgat4a
	Ccdc137
	Fem1b
	Adm
	Gng12
	Brd2
	Igtp
	Pds5a
	Gm38082
	Tirap
	Ccdc88b
	Zmpste24
	Nampt
	Usp31
	Safb2
	Tmem50b
	Tnfrsf1a
	Gm47111
	Cxcl16
	Iqcg
	Nxf1
	Vhl
	Stxbp1
	Nlrp3
	Serinc1
	Lxn
	Anxa5
	Rnf19b
	Slc6a19
	Nxn
	Myo1e
	Nlrp10
	Mgst1
	Cnot7
	F3
	Hnrnpa1
	Psma5
	Susd6
	Rab31
	Rasal1
	Bcl2l11
	Slc39a6
	Mdfic
	Milr1
	Gpx3
	Gla
	Tbc1d9
	Tnfsf9
	Tpp2
	Slc27a4
	Ppp6r3
	Il18rap
	Fbxo44
	Zfp595
	Tgfbr2
	Tox4
	Cyb5a
	Leng8
	Ifnar2
	Lrrc8a
	Gab2
	Bag6
	Hivep2
	Itga7
	Hspa1b
	Brcc3
	Rcor1
	Jun
	Apba3
	Hk1
	Tubb2b
	Rhbdf2
	Gbp5
	Slirp
	Rab1a
	Mcemp1
	Cdk12
	Gm45351
	Slc16a1
	Usp14
	Chd1
	Bmpr1a
	Uspl1
	Slc35e1
	Sppl2a
	Mif4gd
	Scaf8
	Pdxp
	Smg7
	Malt1
	Mrpl45
	Spire1
	Lrrk2
	Kpna4
	Tmed5
	Stat3
	Pafah1b1
	Ap3s1
	Lekr1
	Pmepa1
	Uhrf1bp1l
	Slamf1
	Ywhah
	Prelid1
	Dnaja1
	Ifrd1
	Mefv
	Ctsb
	Slc11a2
	H2-Q7
	Arih2
	Bcar1
	Ahcyl2
	Gosr1
	Gkap1
390	Mtmr10
	Nt5dc3
	B9d2
	Agpat2
	Fam117a
	Ercc6
	Mrto4
	Acsl4
	Nek6
	Gss
	Ncoa4
	B430306N03Rik
	Cbfa2t3
	Ltb
	Ppp1r11
	Ccl7
	Hbegf
	Ppp1r14b
	Il4i1
	Tspan17
	Polr2h
	Tmem273
	Ctbp2
	Btg2
	Lyst
	Gigyf2
	Arc
	Nr6a1
	Hmgcs1
	Klc4
	Gpsm1
	Pfkfb4
	Trmt1
	Rock2
	Ckb
	Tusc3
	Ctxn1
	Lmo2
	Tmem229b
	Tomm40
	Gm43430
	Gm37914
	Yif1a
	Tmem116
	Rbm19
	Stxbp5
	Ccr2
	Klf7
	AI504432
	Sfxn2
	Sema4d
	Phf10
	Smc6
	1110065P20Rik
	Bank1
	Banf1
	Ptgir
	Cacnb3
	Qrsl1
	Ccser2
	Lpcat3
	9530068E07Rik
	Kctd11
	Mettl16
	Sqor
	F2r
	Pcbp4
	Diaph3
	Chst15
	Actg1
	Myo1f
	Gadd45g
	Rexo2
	Pqbp1
	Gm47594
	Cd300ld
	Cdkn2b
	Itgax
	Stk38l
	Tjap1
	Btg1
	Cyth4
	Gpr132
	Iglc1
	Ece1
	Zfp819
	Tbc1d22a
	Emp3
	Glis2
	Hhex
	Gm26588
[truncated: 299 more rows]
