# Supplementary material for: Differential regulation of Type 1 and Type 2 mouse eosinophil activation by apoptotic cells
Source: Front Immunol. 2022 Oct 31;13:1041660. doi: 10.3389/fimmu.2022.1041660 (PMC9662748; doi:10.3389/fimmu.2022.1041660)
Supplement: Supplementary file 9 [file Table_9.xlsx]

## Sheet: Sheet1
	List of transcripts that were induced by IL-4 and aplified by apoptotic cells
	Un.stim (1)	Un.stim (2)	Un.stim (3)	AC (1)	AC (2)	AC (3)	IL-4 (1)	IL-4 (2)	IL-4 (3)	AC+IL-4 (1)	AC+IL-4 (2)	AC+IL-4 (3)
Mt2	123.67	140.7	125.46	2470.18	3079.79	2578.83	191.76	174.03	227.86	4448.9	4070.96	7601.95
Clec10a	14.31	17.59	21.49	85.72	96.54	117.95	46.02	37.51	29.8	533.01	512.16	591.09
Chil5	0	0	0	9.02	4.67	16.08	0.7	3.07	0	79.37	74.82	20.56
Ear6	480.36	548.26	485.21	4667.4	5441.02	3436.65	1188.9	1316.02	1284.45	8092.48	8689.38	8203.32
Rnase2a	89.94	92.18	109.52	199.27	180.61	193.01	193.15	188.18	247.08	1047.48	1184.51	1711.59
Cd209a	1.02	0	0	0.75	3.89	0	0.7	2.46	1.92	32.44	23.71	20.56
Cd209e	0	0.61	1.39	1.5	0	0	2.09	0	10.58	148.32	81.67	205.6
Chil3	4228.19	3526.07	5188.33	5824.66	7174.76	9430.69	7280.55	7154.45	8956.57	40127.6	34704.8	59273.6
Cd209d	0	0.61	0.69	0	1.56	0	2.09	1.23	0	13.9	16.86	41.12
Chil4	13.29	7.88	3.47	9.78	2.34	10.72	43.23	39.97	48.07	217.26	203.39	375.21
Ear2	23.51	47.31	27.73	62.41	74.74	26.81	25.1	33.82	64.42	204.51	207.61	257
Serpina3g	5.11	4.85	2.77	0.75	2.34	0	23.01	19.68	21.15	108.92	90.63	118.22
Mrc1	3.07	23.05	8.32	46.62	38.15	53.61	18.13	29.52	47.11	185.97	160.18	143.92
Klk9	8.18	3.64	6.93	17.3	11.68	21.45	13.95	17.22	16.34	64.31	74.3	107.94
Klf4	50.08	17.59	29.81	118.81	107.43	268.07	76.01	97.78	78.84	406.13	390.97	359.79
Cystm1	8.18	20.62	10.4	21.05	30.36	42.89	35.56	35.05	33.65	132.09	114.87	257
Htr2a	21.46	15.77	10.4	21.81	23.36	16.08	16.74	19.06	11.54	64.31	61.65	92.52
Il6st	12.26	27.9	24.26	57.9	59.95	134.03	41.14	48.58	50.96	173.81	165.98	246.72
Etv1	8.18	3.64	15.25	9.02	10.9	5.36	11.16	9.22	9.61	42.29	34.25	82.24
Ddx4	10.22	6.06	6.93	2.26	3.11	16.08	154.1	141.44	119.22	460.01	472.64	596.23
Limk1	19.42	27.9	23.57	20.3	23.36	16.08	20.92	11.07	25.96	76.48	67.97	87.38
Tmem26	0	0.61	6.93	0.75	1.56	0	9.06	10.45	22.11	57.36	46.37	82.24
Mapt	8.18	7.28	15.25	139.86	108.99	96.51	60.67	50.43	108.64	251.44	237.11	257
Emp1	122.65	151.01	112.99	217.32	284.94	251.99	138.07	136.52	162.48	421.77	352.51	719.59
Lipn	0	0	0.69	1.5	0	0	2.79	1.23	0.96	6.37	11.59	30.84
Clec4a2	172.73	186.19	151.8	278.98	227.33	139.4	170.14	168.5	157.67	491.88	570.65	498.57
Pf4	1117.09	1334.86	1432.77	1349.76	1568.7	2010.52	861.87	806.83	1206.58	2346.4	2361.64	3885.78
Cyp26b1	5.11	5.46	6.24	5.26	2.34	0	10.46	12.3	23.07	39.4	46.9	66.82
Car12	6.13	2.43	1.39	6.02	6.23	16.08	30.68	30.75	36.53	93.86	83.78	107.94
Mgl2	30.66	50.94	49.91	54.89	61.5	37.53	60.67	62.11	59.61	175.55	157.02	159.34
Cited2	182.95	122.51	142.79	282.74	336.32	321.68	311.69	316.09	306.69	867.88	980.07	560.25
Serpina3n	1.02	2.43	0	0	0	0	2.79	2.46	1.92	10.43	6.32	30.84
Slc7a2	1098.7	1026.77	1483.37	1564.07	1590.5	1586.97	1264.21	1190.56	1007.57	2812.79	2563.98	3577.39
Gm15056	48.04	84.91	77.63	84.22	165.82	85.78	141.55	146.98	166.33	373.11	365.68	478.01
Nsf	293.33	211.05	205.18	255.67	242.9	310.96	196.64	197.4	186.52	474.49	431.54	570.53
Slc39a8	1.02	2.43	4.85	7.52	14.01	0	20.92	17.22	14.42	54.46	57.96	25.7
Hivep3	13.29	21.23	33.97	6.77	17.13	16.08	21.62	36.28	35.57	93.28	80.09	46.26
Ccl24	122.65	194.07	133.78	226.34	285.71	327.04	389.1	403.41	560.51	1017.35	878.37	1099.94
Serpinb1a	279.02	300.21	371.54	219.57	245.23	278.79	294.96	341.3	324	637.87	598.05	889.21
Mtmr7	22.48	41.85	48.52	84.22	100.43	80.42	111.57	99.62	101.91	196.4	154.39	370.07
Gm5150	76.65	105.53	70.7	46.62	61.5	37.53	140.86	123.61	111.52	246.23	256.08	282.7
Dab2	315.81	276.55	444.32	466.97	414.95	514.69	411.41	408.33	401.87	799.52	722.4	1002.29
Ltc4s	25.55	33.36	38.82	93.99	121.45	26.81	117.84	94.09	140.37	208.57	219.72	313.54
Slamf1	27.6	17.59	10.4	18.8	20.24	16.08	85.77	79.94	80.76	168.01	143.32	200.46
Hgf	30.66	36.39	23.57	40.61	42.04	75.06	61.36	68.88	64.42	131.51	125.93	107.94
Hdc	212.58	223.79	183.69	180.47	164.27	273.43	327.73	303.79	284.58	486.66	536.93	709.31
Ak2	301.5	310.52	328.56	349.66	372.13	402.1	694.51	719.5	767.21	1339.48	1305.7	1279.84
Sdc4	66.43	73.38	76.94	197.01	194.63	117.95	192.46	187.56	184.59	340.08	323	385.49
Arf2	258.58	287.47	243.3	158.66	193.85	171.56	188.97	203.55	199.01	348.19	334.07	339.23
9130008F23Rik	247.33	178.31	230.13	112.79	85.64	139.4	179.9	182.03	197.09	327.92	314.57	251.86
Nupr1	113.45	95.82	121.3	142.12	203.97	176.93	187.57	220.77	192.28	257.81	250.29	493.43
Ptprcap	153.31	121.3	129.62	239.12	212.53	150.12	239.87	182.64	216.32	311.12	303.5	406.05
Retnla	86163.3	111598	80606.7	54172.5	57582.6	62245.8	58478.7	62561.2	67842.5	90701.5	96789.9	101282
Cd53	6160.87	7846.63	8294.4	4486.93	4986.37	5388.2	6680.86	6184.04	6578.98	9083.19	9034.51	11025.1
Nedd4	259.6	204.99	225.28	198.52	176.72	139.4	192.46	169.73	186.52	280.99	275.58	231.3
Fgfr1	1694.55	1692.08	1500.01	1761.84	1616.19	2090.94	1670.74	1636.41	1533.46	2180.71	2385.35	2508.28
Wdfy2	173.75	177.7	137.94	169.94	213.31	235.9	211.28	209.09	222.09	306.48	305.08	292.98
Cst7	131.84	139.49	104.67	187.24	226.55	193.01	376.54	419.4	462.44	621.65	593.84	483.15
Srgn	45697.6	52721.3	42835.5	36583.5	38945	34838.3	44488	50059.6	47001.8	61682.6	61182.9	67096.6
Fcgr2b	2262.8	2519.92	2150.89	1515.19	1555.47	1393.96	1769.76	1935.28	1903.61	2374.79	2411.17	2595.66
Il1rl1	3819.37	4130.73	3453.34	3274.77	2650.83	2991.66	2971.21	3383.51	2862.14	3831.3	3805.39	4158.2
Rpl23a	5585.46	4877.31	5505.8	4781.69	5177.1	6390.78	6229.01	5405.5	5772.35	7105.84	7127.08	7565.97
