# Supplementary material for: Differential regulation of Type 1 and Type 2 mouse eosinophil activation by apoptotic cells
Source: Front Immunol. 2022 Oct 31;13:1041660. doi: 10.3389/fimmu.2022.1041660 (PMC9662748; doi:10.3389/fimmu.2022.1041660)
Supplement: Supplementary file 10 [file Table_10.xlsx]

## Sheet: Sheet1
List of transcripts that were amplified by the presence of apoptotic cells in eosinophils and/or macrophages following stimulation with IL-4
		Amplified in Eos and Mac	Amplified in Eos only	Amplified in Mac only
		Chil3	Serpinb1a	Wdsub1
		Retnla	Chil5	Arid5b
		Clec4a2	Il1rl1	Batf3
		Rnase2a	Dab2	Ccl6
		Ddx4	Wdfy2	Cnn2
		Ear2	Nsf	Cmklr1
			Etv1	Gm37168
			Cd209e	Slpi
			Hivep3	Akap7
			Cd53	Fn1
			Sdc4	Gm11688
			Srgn	Msx3
			Nedd4	Fabp4
			Fgfr1	Gm807
			Chil4	Epas1
			Cyp26b1	Fgr
			Ear6	Degs2
			Ak2	A930018M24Rik
			Limk1	Tlr1
			Mapt	Rgl1
			Clec10a	Il31ra
			Mtmr7	Gm10443
			Mrc1	Gm8113
			Rpl23a	Gm26809
			Gm5150	Mmp8
			Htr2a	Bach2os
			Klk9	Ltb4r1
			Lipn	Rilp
			Nupr1	Scd2
			Cited2	Map3k6
			Ltc4s	Tuba8
			Slamf1	Wfdc21
			Cst7	Abcd2
			Gm15056	Tppp3
			Mt2	Rpl10-ps3
			Ptprcap	Papss2
			Serpina3g	Gstp1
			Hdc	Flot1
			9130008F23Rik	F7
			Il6st	Mir17hg
			Klf4	Cbr2
			Tmem26	Acp5
			Car12	Gm9821
			Cystm1	Gm11361
			Slc7a2	F10
			Fcgr2b	Bambi
			Cd209a	Adgre5
			Ccl24	Junos
			Hgf	Neat1
			Arf2	Ier3
			Emp1	Plbd1
			Cd209d	Ctsk
			Pf4	Gm11714
			Serpina3n	Ptgfrn
			Slc39a8	Il1rl2
			Mgl2
